# Supplementary material for: Admixture-driven structural variation diversity and its functional implications
Source: Natl Sci Rev. 2025 Nov 21;13(5):nwaf527. doi: 10.1093/nsr/nwaf527 (PMC12908926; doi:10.1093/nsr/nwaf527)
Supplement: nwaf527_Supplemental_Files [file nwaf527_supplemental_files.zip]

Archive with 6 entries (6 files):
- SupplData.pdf
- Table_S1.xlsx
- Table_S2_R1.xlsx
- Table_S3_R1.xlsx
- Table_S4_R1.xlsx
- Table_S5.xlsx
