# Supplementary material for: Admixture-driven structural variation diversity and its functional implications
Source: Natl Sci Rev. 2025 Nov 21;13(5):nwaf527. doi: 10.1093/nsr/nwaf527 (PMC12908926; doi:10.1093/nsr/nwaf527)
Supplement: nwaf527_Supplemental_Files [file nwaf527_supplemental_files.zip › Table_S1.xlsx]

## Sheet: Table_S1
TableS1. Precision of SV discovery pipeline using NA12878 as test sample.
SV type	NGS pipeline callings	Supported by other resultsa (overlap rate 50%)	Positive Predictive Value (overlap rate 50%)	Supported by other resultsa (1-bp overlap)	Positive Predictive Value (1-bp overlap)
Deletion	2996	2614	0.872497	2705	0.90287
Duplication	505	204	0.40396	318	0.629703
Inversion	59	53	0.898305	54	0.915254
Insertionb	404	365	0.903465	377	0.933168
total	3964	3236	0.816347	3454	0.871342
aFive SV datasets from the long-read platform and two datasets from short-read Illumina platform but different algorithms employed (see detailed dataset list in Methods);If the disovered SV matches the overlap rate of any dataset here, then it is considered as supported.
bInsertion was considered as overlap if the two results are called within 50-bp and 150-bp at the reference genome under the two criterions respectively.
