# Supplementary material for: Admixture-driven structural variation diversity and its functional implications
Source: Natl Sci Rev. 2025 Nov 21;13(5):nwaf527. doi: 10.1093/nsr/nwaf527 (PMC12908926; doi:10.1093/nsr/nwaf527)
Supplement: nwaf527_Supplemental_Files [file nwaf527_supplemental_files.zip › Table_S2_R1.xlsx]

## Sheet: Annotation
Chr	Start	End	Length	SV Type	Variant Allele Frequency (VAF)				Ancestry-biased FSTa	Overlapping genes	Functional component	AnnotSV classb	cCRE_overlap	element_type	XJU_eQTL_gene	XJU_eQTL_p_fdr	Effect size
					HAN	WEU	XJU (observed)	XJU (expected)
1	766595	769105	2511	DEL	0.116279	0.00746269	0.0357143	0.0605651	0	.	.	1	EH38D4327615;EH38F0000009;EH38D4327617;EH38D4327618;EH38D2115345	dELS	NADK;GNB1;ENSG00000177757;ENSG00000224956;ENSG00000228794;ENSG00000230699;ENSG00000233750;ENSG00000235373;ENSG00000237094;ENSG00000239945;ENSG00000240618;ENSG00000250575	0.04955364;0.02694414;0.0009226578;3.14931e-05;0.02123102;0.0007294357;0.02805104;0.004740875;1.345998e-05;0.1714962;0.0003841233;0.008992628;0.0006902836;0.8794209	-1.84079
1	769077	790050	20974	DUP	0.0224719	0	0.0117647	0.0109663	0	.	.	2	EH38D4327621;EH38D4327634;EH38D6144731;EH38D4327637;EH38D4327624;EH38D4327631;EH38D2115358;EH38D4327629;EH38D4327627;EH38D6144733;EH38D4327638;EH38D2115357;EH38D4327623;EH38D4327622;EH38D4327628;EH38D2115362	dELS	GNB1;ENSG00000228794;ENSG00000237973	0.0309386;0.1249106;0.02480772;0.0008545257	2.66494805662925
1	789101	820100	31000	DUP	0.0224719	0	0.0117647	0.0109663	0	.	.	2	EH38D2115374;EH38D2115375;EH38D6144738;EH38F0000010;EH38D2115376;EH38D4327654;EH38D2115372;EH38D2115380;EH38D4327644;EH38D4327651;EH38D4327657;EH38D2115368;EH38F0000012;EH38D4327660;EH38D6144737;EH38D4327647;EH38D2115370;EH38F0000013;EH38D4327653;EH38D2115385;EH38F0000011;EH38D4327650;EH38D4327663;EH38D4327659;EH38D6144739;EH38D6144740	dELS;CA-CTCF;pELS;PLS;CA;TF;CA-H3K4me3	GNB1;ENSG00000228794;ENSG00000237973	0.0309386;0.1249106;0.02480772;0.0008545257	2.66494805662925
1	820601	843900	23300	DUP	0.00561798	0	0	0.00274157	0	.	.	4	EH38D4327689;EH38D4327673;EH38D4327685;EH38D4327699;EH38D4327694;EH38D4327700;EH38D6144741;EH38D4327667;EH38D4327687;EH38D4327670;EH38D6144748;EH38D4327693;EH38F0000014;EH38D4327690;EH38D4327698;EH38D2115393;EH38D4327697;EH38D4327695;EH38D4327672;EH38D4327696;EH38D4327692;EH38D4327701;EH38D2115389;EH38D2115391;EH38D6144750;EH38D4327691	pELS;dELS;CA-H3K4me3;TF;PLS
1	838401	850100	11700	DUP	0.00561798	0	0	0.00274157	0	.	.	4	EH38D4327689;EH38D4327685;EH38D4327699;EH38D4327694;EH38D2115422;EH38D4327700;EH38D4327715;EH38D6144753;EH38D4327708;EH38D4327687;EH38D4327712;EH38D4327693;EH38D6144754;EH38D4327690;EH38D4327698;EH38D4327697;EH38D4327695;EH38D4327713;EH38D4327706;EH38D4327696;EH38D4327711;EH38D4327692;EH38D4327701;EH38D4327709;EH38D4327714;EH38D2115426;EH38D4327702;EH38D4327703;EH38D4327705;EH38D4327707;EH38D4327…	pELS;CA-H3K4me3;dELS;PLS;CA
1	967001	977300	10300	DEL	0.00561798	0	0	0.00274157	0	AGRN	CDS	4	EH38D4327986;EH38D6144793;EH38D6144792;EH38D4327993;EH38D4327977;EH38D4327983;EH38D4327997;EH38D4327996;EH38D4327989;EH38D4327995;EH38D4327992;EH38D4327984;EH38D4327985;EH38D6144794;EH38D4327979;EH38D4327987;EH38D4327982;EH38D4327994;EH38D6144791;EH38D4327978;EH38D4327991;EH38D4327981;EH38D4327988;EH38D4327990;EH38D2115637;EH38D4328000	dELS;CA-H3K4me3
1	1340901	1359300	18400	DUP	0.00561798	0	0	0.00274157	0	MRPL20,ANKRD65	CDS	2	EH38D4328795;EH38D4328799;EH38D4328772;EH38D4328770;EH38D4328773;EH38D4328804;EH38D4328781;EH38D4328802;EH38D2116233;EH38D4328800;EH38D4328803;EH38D4328786;EH38D2116236;EH38D2116234;EH38D4328780;EH38D4328792;EH38D4328784;EH38D4328778;EH38D4328776;EH38D4328796;EH38D4328771;EH38D6144893;EH38D4328793;EH38D4328805;EH38D2116232;EH38D2116219;EH38D4328782;EH38D4328779;EH38D4328794;EH38D6144891;EH38D6144…	pELS;PLS;dELS;TF
1	1382964	1431975	49012	mCNV	0.0224719	0	0.0352941	0.0109663	NA	ATAD3C,ATAD3B	CDS	2	EH38D4328946;EH38D4328921;EH38D4328870;EH38D4328943;EH38D4328914;EH38D4328941;EH38D4328918;EH38D4328912;EH38D4328948;EH38D4328892;EH38D4328895;EH38D4328938;EH38D4328932;EH38D4328920;EH38D4328874;EH38D2116310;EH38D4328933;EH38D4328868;EH38D4328926;EH38D4328947;EH38D6144906;EH38D4328873;EH38D4328897;EH38D4328900;EH38D4328887;EH38D4328928;EH38D4328886;EH38D4328929;EH38D4328935;EH38D6144904;EH38D4328…	CA;CA-H3K4me3;dELS;TF;CA-CTCF;pELS;CA-TF;PLS	PLCH2;ATAD3B;SSU72;TTLL10;ENSG00000272420	0.02181973;2.353955e-06;0.03354781;0.03716045;0.6069372;0.5957751;0.6876231;0.01261346	2.88239850904328
1	1390001	1414400	24400	DUP	0	0.00746269	0	0.0038209	0	ATAD3C,ATAD3B	CDS	1	EH38D4328911;EH38D4328908;EH38D4328880;EH38D4328914;EH38D4328904;EH38D4328896;EH38D4328912;EH38D4328892;EH38D4328876;EH38D4328893;EH38D4328895;EH38D4328901;EH38D4328903;EH38D6144907;EH38D2116310;EH38D4328899;EH38D4328905;EH38D6144906;EH38D4328894;EH38D6144910;EH38D4328888;EH38D4328897;EH38D6144912;EH38D4328900;EH38D4328887;EH38D6144909;EH38D4328886;EH38D4328877;EH38D4328879;EH38D4328889;EH38D4328…	dELS;pELS;CA-TF;CA-H3K4me3;CA;TF;PLS
1	1592001	1622900	30900	DEL	0.00561798	0	0	0.00274157	0	SLC35E2B	CDS	2	EH38D4329279;EH38D4329267;EH38D4329284;EH38D4329299;EH38D4329265;EH38D2116519;EH38D2116520;EH38D4329268;EH38D6144975;EH38D4329295;EH38D4329289;EH38D4329257;EH38D4329277;EH38D6144977;EH38D2116527;EH38D4329294;EH38D2116521;EH38D4329303;EH38D4329282;EH38D4329276;EH38D4329288;EH38D6144978;EH38D6144973;EH38D4329290;EH38D4329258;EH38D4329316;EH38D4329319;EH38D4329302;EH38D4329287;EH38D4329269;EH38D4329…	pELS;dELS;TF;CA
1	1924565	1925346	782	DUP	0.0060241	0	0	0.00293976	0	CFAP74	intron	2
1	2089832	2093162	3331	DEL	0.00561798	0	0	0.00274157	0	PRKCZ	intron	2	EH38D4330161;EH38D4330158;EH38D4330159;EH38D4330163;EH38D4330162;EH38D4330160	dELS
1	2811129	2811953	825	INV	0	0.00746269	0	0.0038209	0	.	.	2	EH38D4331507;EH38D4331508;EH38D4331506	dELS;CA-H3K4me3
1	3177307	3177307	352	INS	1	1	1	1	0	PRDM16	intron	4
1	3209949	3212147	2199	DEL	0.00568182	0	0.00588235	0.00277273	0	PRDM16	intron	4	EH38D4332258;EH38F0083525;EH38D4332260;EH38D4332262;EH38D4332259	dELS;TF	ENSG00000272161	0.0320189	-2.47014
1	3581723	3582247	525	DEL	0.00568182	0.00746269	0.00617284	0.00659362	0	TP73	intron	4	EH38D4332981;EH38D4332982	dELS
1	4254696	4255083	388	DEL	0	0.00757576	0	0.00387879	0	.	.	2
1	4531001	4531219	219	DEL	0.00675676	0	0.00675676	0.0032973	0	.	.	2			LRRC47;ENSG00000272153	0.0004105981;0.8607891;0.005943765	-3.92777
1	4560101	4565228	5128	DEL	0.00561798	0	0.00588235	0.00274157	0	.	.	2	EH38D4334145	CA
1	5218840	5219282	443	DEL	0	0	0.00609756	0	0	.	.	2	EH38D4334687	CA-CTCF
1	5892301	5903200	10900	DUP	0	0	0.00588235	0	0	.	.	2	EH38D4335407;EH38D4335384;EH38D4335389;EH38D4335388;EH38D4335390;EH38D4335385;EH38D4335391;EH38D4335399;EH38D4335395;EH38D4335392;EH38D4335405;EH38D4335403;EH38D2120671;EH38D4335402;EH38D4335387;EH38D4335408;EH38D4335401;EH38D4335386;EH38D4335406	dELS;CA;CA-H3K4me3
1	6362222	6367624	5403	DEL	0	0	0.0117647	0	0	ACOT7	intron	4	EH38D4336243;EH38D4336245;EH38D4336242;EH38D2121258;EH38D2121261;EH38D4336244;EH38D2121256	dELS
1	6438169	6445895	7727	DEL	0	0.00746269	0.0235294	0.0038209	0.00256128	ACOT7	CDS	2	EH38D2121351;EH38D4336337;EH38D6146244;EH38D4336340;EH38D4336338;EH38F0000083;EH38D4336342;EH38D4336336;EH38D4336341;EH38D4336335;EH38D6146245	dELS;CA;pELS;TF;PLS
1	6666039	6672547	6509	DEL	0	0	0.00588235	0	0	.	.	2	EH38D4336711;EH38F0054243;EH38D4336710;EH38D4336713;EH38F0000084;EH38F0000085;EH38D4336709;EH38D4336714;EH38D2121647	dELS;TF;pELS
1	6788701	6826800	38100	DUP	0.00561798	0	0	0.00274157	0	.	.	4	EH38D4336868;EH38D6146381;EH38D4336842;EH38D6146372;EH38D2121773;EH38D2121767;EH38D2121800;EH38D4336860;EH38D4336866;EH38D2121785;EH38D4336875;EH38D4336846;EH38D2121801;EH38D4336853;EH38D2121792;EH38D4336872;EH38D4336864;EH38D2121765;EH38D4336848;EH38D4336861;EH38D6146377;EH38D4336840;EH38D6146376;EH38D2121778;EH38D2121799;EH38F0054245;EH38D4336878;EH38D6146374;EH38D2121793;EH38D4336862;EH38D4336…	dELS;CA-H3K4me3;CA;CA-CTCF;TF;CA-TF
1	7570048	7571541	1494	DEL	0.238372	0.19403	0.246988	0.215669	0	CAMTA1	intron	4	EH38D4337720;EH38D2122600;EH38D4337719;EH38D2122599	dELS;CA-TF	CAMTA1	0.00385881	0.633331721711713
1	7634166	7634166	451	INS	0.0168539	0	0.0176471	0.00822472	0	CAMTA1	intron	4	EH38D4337812	dELS
1	8203763	8211243	7481	DUP	0	0.0373134	0.0176471	0.0191045	0	.	.	4	EH38D4338456;EH38D6146775;EH38D6146776;EH38D4338455;EH38D4338458;EH38D4338454;EH38D4338457	dELS
1	8277046	8277046	353	INS	0.140449	0.11194	0.176471	0.125853	0	.	.	4	EH38D4338556	dELS
1	8801760	8806843	5084	DEL	0.00561798	0	0	0.00274157	0	RERE	intron	4	EH38D4339082;EH38D2124003;EH38D2124007;EH38D2124005;EH38D4339080;EH38F0054271;EH38D2124006	dELS
1	9298101	9300000	1900	DEL	0	0.00757576	0	0.00387879	0	H6PD	5'UTR	4	EH38D4339661;EH38D6147012;EH38D2124553;EH38D2124552	pELS;PLS
1	9846556	9856722	10167	DEL	0.0965909	0.00746269	0.0714286	0.0509573	0	CLSTN1	intron	4	EH38D2125203;EH38D4340476;EH38D4340461;EH38D4340459;EH38D4340472;EH38D4340460;EH38D4340465;EH38D4340470;EH38D4340478;EH38D4340463;EH38D4340466;EH38D4340471;EH38D4340475;EH38D6147119;EH38D4340474;EH38D6147120;EH38F0000156	dELS;TF
1	10077496	10079548	2053	DEL	0	0	0.00609756	0	0	.	.	2	EH38D4340769;EH38D2125439	dELS
1	10254788	10257440	2653	DEL	0	0.00746269	0	0.0038209	0	.	.	4	EH38D2125607;EH38D4340931;EH38D4340933;EH38D4340928;EH38D4340930;EH38D4340927	dELS;TF
1	10482480	10483779	1300	DEL	0.261364	0.231343	0.23494	0.245993	0	.	.	1	EH38D4341096;EH38D2125790;EH38D4341097	dELS
1	10636608	10644047	7440	DEL	0.0337079	0	0.0235294	0.0164494	0	PEX14	intron	4	EH38D4341247;EH38D4341244;EH38D4341243;EH38D4341248;EH38D4341245;EH38D4341246;EH38D2125968	CA;dELS	PEX14;TMEM201	0.0006603314;0.01396591;0.6529996	-1.70101
1	10954262	10956128	1867	DEL	0	0.00746269	0.00617284	0.0038209	0	.	.	2	EH38D4341782	pELS	KIF1B	0.011259	-2.85277
1	11054678	11055743	1066	DEL	0.00574713	0.00746269	0	0.00662549	0	.	.	2	EH38D2126498	CA-TF
1	11412772	11416694	3923	DEL	0.00561798	0	0	0.00274157	0	.	.	2	EH38D2126820;EH38D4342313;EH38D4342312;EH38D2126818;EH38D4342308;EH38D4342309;EH38D2126819;EH38D4342311	dELS
1	11682880	11682938	59	DEL	0	0.00746269	0	0.0038209	0	.	.	1
1	11682893	11683190	298	DEL	0.465517	0.765152	0.535714	0.61893	0.00221064	.	.	1
1	11975455	11977168	1714	DEL	0.00561798	0	0	0.00274157	0	.	.	2	EH38D4343056	dELS
1	11988649	11993407	4759	DEL	0.0168539	0.00746269	0.0180723	0.0120456	0	.	.	4	EH38D4343076;EH38F0085094;EH38F0080178;EH38D4343074;EH38D2127452;EH38F0083535;EH38D4343077;EH38D2127455;EH38D4343075	dELS;TF;pELS	PTCHD2	0.0133037	-1.76855
1	12109131	12111160	2030	DEL	0	0	0.0060241	0	0	.	.	2	EH38D2127567;EH38F0054313;EH38D2127566	dELS
1	12625705	12625705	865	INS	0.264045	0.261194	0.341176	0.262585	0.00281571	.	.	2
1	12842001	12865200	23200	DEL	0	0.0078125	0	0.004	0	PRAMEF1	CDS	1	EH38D4344037;EH38D6147893;EH38D4344038;EH38D6147894	CA;CA-CTCF;dELS;CA-H3K4me3
1	12850201	12927700	77500	DUP	0.0393258	0.00746269	0.0297619	0.0230119	0	PRAMEF1,PRAMEF11,HNRNPCL1,HNRNPCL3,HNRNPCL4,PRAMEF2	CDS	2	EH38D4344047;EH38D4344046;EH38D4344044;EH38D2128385;EH38D4344045;EH38D4344056;EH38D4344042;EH38D2128377;EH38D4344041;EH38D4344054;EH38D6147899;EH38D2128396;EH38D4344060;EH38D4344039;EH38D4344050;EH38D2128386;EH38D4344052;EH38D4344038;EH38D2128389;EH38D6147896;EH38D4344040;EH38D4344037;EH38D4344043;EH38D4344048;EH38D4344059	dELS;TF;CA-H3K4me3;CA-CTCF;CA
1	12893968	12906867	12900	DEL	0.00561798	0.0153846	0.0176471	0.0106185	0	.	.	1	EH38D4344052	dELS
1	12896501	12898045	1545	DUP	0.0117647	0	0.01875	0.00574118	0	.	.	1	EH38D4344052	dELS
1	12900341	12922474	22134	mCNV	0.125	0.0606061	0.123457	0.0920303	NA	HNRNPCL1,HNRNPCL3,HNRNPCL4,PRAMEF2	CDS	2	EH38D6147899;EH38D4344054;EH38D4344056	CA-CTCF;dELS;TF
1	13994764	13998712	3949	DEL	0.00561798	0	0	0.00274157	0	.	.	2	EH38D3440531	CA
1	14488854	14492533	3680	DEL	0	0	0.00588235	0	0	.	.	2	EH38D4344711;EH38D2129076;EH38D4344709;EH38D4344710	dELS;CA-H3K4me3
1	15013927	15016914	2988	DEL	0.00561798	0	0	0.00274157	0	KAZN	intron	2	EH38F0000239;EH38D4345012;EH38D2129610;EH38D4345015;EH38D2129611;EH38D4345013;EH38D4345014	TF;dELS;CA
1	15791201	15811300	20100	DEL	0	0	0.00588235	0	0	CELA2A,CELA2B	CDS	2	EH38D2130548;EH38D2130553;EH38D4345971;EH38D4345968;EH38D4345972;EH38D2130555;EH38D4345979;EH38D4345967;EH38D4345969;EH38D4345970;EH38D2130554;EH38D4345976;EH38D6148311;EH38D4345959;EH38D4345977;EH38D4345973;EH38F0000266;EH38D4345958;EH38D4345980;EH38D2130552;EH38D4345963;EH38D2130544;EH38D4345966;EH38D4345962;EH38D4345960	dELS;pELS;TF	CLCNKA;ENSG00000233929	1.358828e-21;5.572532e-05	-7.87792
1	16151788	16155616	3829	DEL	0.0795455	0.38806	0.320988	0.237505	0.00487971	.	.	4	EH38D4346372;EH38D4346375;EH38D4346378;EH38D4346376;EH38D2130916;EH38D4346371	dELS;pELS;PLS	ENSG00000178715;ENSG00000179743	0.02036437;5.397929e-05	0.695279510386281
1	16185792	16192988	7197	DEL	0.00568182	0	0	0.00277273	0	SPEN	intron	4	EH38D4346427;EH38D4346431;EH38D6148408;EH38D4346426;EH38F0000275;EH38D2130972;EH38D4346430;EH38D6148409;EH38D2130971	CA;dELS;TF
1	16339234	16342019	2786	DEL	0	0	0.0060241	0	0	HSPB7	5'UTR	2	EH38D4346633;EH38D2131133;EH38D4346638;EH38D2131128;EH38D4346634;EH38D4346635;EH38D4346637;EH38D4346636;EH38D2131134	dELS	ENSG00000237276;ENSG00000268869	0.002764221;5.411661e-05	-4.35567
1	16362451	16384250	21800	DUP	0	0	0.0117647	0	0	CLCNKB	CDS	4	EH38D2131176;EH38D4346705;EH38D4346695;EH38D4346716;EH38D4346692;EH38D4346703;EH38D4346715;EH38D6148465;EH38D4346707;EH38D4346720;EH38D4346687;EH38D4346688;EH38D4346696;EH38D4346718;EH38F0054360;EH38D4346699;EH38D4346711;EH38D4346700;EH38D6148464;EH38D4346704;EH38D4346698;EH38D4346712;EH38D4346697;EH38D4346709;EH38D2131162;EH38D2131175;EH38D4346723;EH38F0083540;EH38D6148462;EH38D4346708;EH38D4346…	dELS;pELS;CA;PLS;TF;CA-H3K4me3;CA-CTCF
1	16376518	16376518	230	INS	0.994382	0.895522	0.929412	0.943766	0	CLCNKB	intron	4			SLC25A34	0.00512983	-1.04613
1	16423701	16435600	11900	DUP	0	0	0.00588235	0	0	.	.	2	EH38D2131248;EH38D2131250;EH38D4346812;EH38D2131243;EH38D4346809;EH38D2131246;EH38D4346813;EH38F0000282;EH38D4346810;EH38D2131249	dELS;CA;TF
1	16517089	16524960	7872	DEL	0	0	0.00588235	0	0	ARHGEF19	5'UTR	4	EH38D4346970;EH38F0054362;EH38D4346961;EH38D4346963;EH38D4346967;EH38D4346964;EH38D4346965;EH38D2131407;EH38D4346966;EH38D4346969;EH38D4346960;EH38D4346968;EH38D2131405	pELS;TF;dELS	ENSG00000080947;EPHA2;ENSG00000206652;ENSG00000207005;ENSG00000207389;ENSG00000207513	0.01249882;0.02787937;1.015746e-43;9.311006e-44;1.015746e-43;1.015746e-43	-9.22699
1	16671345	16676107	4763	DEL	0.00568182	0	0	0.00277273	0	FBXO42	intron	4	EH38D4347164;EH38D4347166;EH38F0085956;EH38D4347165	dELS
1	16751156	16755118	3963	DEL	0.0393258	0	0.00595238	0.019191	0	SPATA21	3'UTR	1	EH38D4347270;EH38D4347269	TF;dELS	ENSG00000256049	0.000466576	-3.98016
1	16809863	16811594	1732	DEL	0	0.00757576	0	0.00387879	0	.	.	1	EH38D4347345;EH38D4347347;EH38D4347344;EH38D4347346	dELS
1	17035920	17041626	5707	mCNV	0	0	0.0117647	0	NA	.	.	2	EH38D6148710;EH38D6148712;EH38D4347596;EH38D4347598;EH38D4347591;EH38D2131868;EH38D6148711;EH38D4347597;EH38D4347592	TF;dELS;CA;CA-CTCF;CA-H3K4me3	SPATA21	0.000256649	0.830765167531775
1	17195761	17274174	78414	mCNV	0.901235	0.857143	0.819444	0.87866	NA	CROCC	CDS	4	EH38D4347699;EH38D4347709;EH38F0000298;EH38D4347756;EH38D6148767;EH38D4347768;EH38D4347757;EH38D4347749;EH38D2131966;EH38D4347720;EH38D4347795;EH38D4347775;EH38D2131947;EH38D4347718;EH38D4347734;EH38D4347758;EH38D4347770;EH38D4347702;EH38D2132011;EH38D4347679;EH38D4347766;EH38D2131964;EH38D4347713;EH38D4347730;EH38D4347744;EH38D4347743;EH38D4347790;EH38D4347678;EH38D4347793;EH38D4347760;EH38D2132…	TF;dELS;pELS;PLS;CA-CTCF;CA;CA-H3K4me3;CA-TF	ENSG00000238142	0.1406363;0.95643;0.0157946	0.466473135166192
1	17258601	17274600	16000	DUP	0	0.0149254	0	0.00764179	0	CROCC	CDS	4	EH38D2132027;EH38D4347793;EH38D4347792;EH38D4347782;EH38D4347781;EH38D4347784;EH38D2132026;EH38D4347786;EH38D4347788;EH38D2132018;EH38D6148770;EH38D4347791;EH38D4347796;EH38D4347785;EH38D4347787;EH38F0000299;EH38D2132023;EH38D4347798;EH38D4347795;EH38D4347797;EH38D4347794;EH38D4347790	CA-H3K4me3;dELS;CA-CTCF;CA;TF
1	17332477	17335306	2830	DEL	0	0	0.00588235	0	0	ATP13A2	intron	4	EH38F0085957;EH38D6148781;EH38D6148782	TF;dELS;CA	ENSG00000080947	0.0124988	-2.99364
1	17593901	17621200	27300	DUP	0	0.00746269	0	0.0038209	0	PADI3	CDS	4	EH38D4348275;EH38D4348268;EH38D4348285;EH38D6148860;EH38D4348272;EH38D4348266;EH38D4348301;EH38D4348271;EH38D4348286;EH38D4348273;EH38D4348291;EH38F0000310;EH38D6148859;EH38D4348302;EH38D4348298;EH38D6148855;EH38D4348294;EH38D6148856;EH38F0000309;EH38D4348274;EH38D2132404;EH38D2132408;EH38D4348300;EH38D4348269;EH38D6148852;EH38D4348284;EH38D4348289;EH38D4348263;EH38D2132418;EH38D4348280;EH38D6148…	pELS;CA;dELS;CA-CTCF;CA-H3K4me3;TF
1	17676156	17677725	1570	DEL	0.516854	0.462687	0.5	0.48912	0	PADI4	intron	3	EH38D4348376;EH38D4348377;EH38D2132463	dELS	PADI4	0.9958611;0.0002645054	-0.659153
1	17784701	17812700	28000	DEL	0	0	0.00595238	0	0	.	.	4	EH38D2132584;EH38D2132575;EH38D2132580;EH38D2132588;EH38D6148930;EH38D4348539;EH38D6148929;EH38D4348548;EH38D4348535;EH38D2132585;EH38D4348542;EH38D4348528;EH38D4348525;EH38D4348546;EH38D4348550;EH38D4348532;EH38D2132594;EH38D4348545;EH38D4348533;EH38D4348540;EH38D4348541;EH38D2132591;EH38D2132576;EH38D2132574;EH38F0054372;EH38D4348549;EH38D4348537;EH38D4348538;EH38D4348534;EH38D6148931;EH38D4348…	dELS;CA-CTCF;CA;TF
1	17852701	17863700	11000	DEL	0.00561798	0	0	0.00274157	0	.	.	2	EH38F0000317;EH38D4348597;EH38D4348590;EH38D2132646;EH38D4348588;EH38D4348587;EH38D4348593;EH38D4348592;EH38D4348595;EH38D4348586;EH38F0000316;EH38D4348589;EH38D4348596;EH38D4348594;EH38D4348591;EH38D2132640;EH38D2132641	TF;dELS
1	18166750	18168157	1408	DEL	0.00568182	0	0	0.00277273	0	.	.	2	EH38D4348978	CA
1	18195129	18195129	215	INS	1	1	1	1	0	.	.	2
1	19594001	19609900	15900	DEL	0.00561798	0	0	0.00274157	0	AKR7L,AKR7A3	CDS	4	EH38D4350490;EH38D4350480;EH38D6149395;EH38D4350486;EH38D6149396;EH38D2134386;EH38D4350484;EH38D4350485;EH38D2134382;EH38D2134387;EH38D2134385;EH38D6149394;EH38D4350491;EH38D2134381;EH38D2134388;EH38D4350488	pELS;dELS;CA;PLS
1	19618938	19625667	6730	DEL	0.00561798	0	0	0.00274157	0	.	.	2	EH38D4350516;EH38D4350515;EH38D4350517	TF;dELS;pELS
1	19625001	19626200	1200	DEL	0	0.00746269	0	0.0038209	0	.	.	2
1	19788921	19794566	5646	DUP	0.00561798	0	0	0.00274157	0	CAPZB	intron	4	EH38D2134628;EH38D4350750;EH38D4350745;EH38D4350746;EH38D4350749;EH38D4350747;EH38D2134631;EH38D2134625;EH38D4350744;EH38D4350748	dELS
1	19895454	19902021	6568	DEL	0	0.00746269	0	0.0038209	0	.	.	2	EH38D2134732;EH38D4350838;EH38D4350840	CA;dELS;CA-CTCF
1	20095185	20098606	3422	DEL	0.00561798	0	0	0.00274157	0	TMCO4	CDS	2	EH38D4351057;EH38D4351058;EH38D4351056;EH38D6149515;EH38D2134944;EH38D4351059;EH38D2134947;EH38D4351060	dELS
1	20326050	20328581	2532	DEL	0	0.0149254	0	0.00764179	0	.	.	2	EH38D2135163;EH38D2135164;EH38D2135165;EH38D4351232	CA-H3K4me3;dELS
1	20454380	20458240	3861	DEL	0	0	0.00588235	0	0	.	.	2	EH38D6149578;EH38D4351341	TF;CA	UBR4	0.00678059	-2.94115
1	20497189	20497737	549	DEL	0.109195	0.25	0.191358	0.181287	0	PLA2G2C	intron	1	EH38D4351405	dELS	ENSG00000117242	0.04062804;0.987683	0.571659695065212
1	20710481	20713000	2520	DUP	0	0	0.0117647	0	0	.	.	2	EH38D2135530;EH38D2135532;EH38D6149643;EH38D2135531;EH38D2135528	dELS
1	20864032	20864746	715	DEL	0.0568182	0.0746269	0.0555556	0.0659362	0	.	.	1
1	20932201	20933800	1600	DEL	0	0	0.00595238	0	0	CDA	intron	4	EH38D4351877;EH38D4351878;EH38D4351876	dELS
1	21528701	21539100	10400	DEL	0	0	0.00641026	0	0	.	.	2	EH38D4352378;EH38D4352379;EH38D2136270;EH38D4352382;EH38D2136267;EH38D6149821;EH38D2136273	CA;CA-CTCF;CA-TF
1	21786418	21786690	273	DEL	0.795455	0.731343	0.761905	0.76263	0	NBPF3	intron	1			NBPF3;ENSG00000227001	5.042749e-05;0.0002456391	0.783990319240906
1	21822953	21828057	5105	DEL	0	0.00746269	0	0.0038209	0	.	.	2	EH38D2136579;EH38D4352706;EH38D2136578;EH38D4352708;EH38D2136580	CA;dELS
1	22292201	22296500	4300	DEL	0	0.00746269	0	0.0038209	0	.	.	4	EH38D2137150;EH38D2137151;EH38D4353357;EH38D6149967;EH38D4353358	dELS;CA-TF
1	22296301	22322100	25800	DUP	0.00561798	0	0	0.00274157	0	CELA3B	CDS	4	EH38D4353378;EH38D4353380;EH38D4353392;EH38D4353377;EH38D4353381;EH38D4353384;EH38D4353390;EH38D4353367;EH38D4353374;EH38D4353362;EH38D4353383;EH38D4353386;EH38D4353403;EH38D4353385;EH38D4353387;EH38D4353372;EH38D4353404;EH38D2137157;EH38D4353364;EH38D4353401;EH38D4353368;EH38D4353373;EH38D4353379;EH38D4353402;EH38D4353370;EH38D4353361;EH38D4353363;EH38D4353397;EH38D4353399;EH38D4353391;EH38D4353…	dELS;pELS;CA;CA-CTCF;PLS
1	22316514	22338853	22340	DEL	0.0505618	0	0.0352941	0.0246742	0	CELA3A	CDS	4	EH38D4353409;EH38D4353411;EH38D4353415;EH38D4353410;EH38D4353414;EH38D4353435;EH38D4353437;EH38D4353429;EH38D4353436;EH38D4353408;EH38D4353434;EH38D4353431;EH38D4353403;EH38D4353407;EH38D2137184;EH38D4353416;EH38D4353422;EH38D4353421;EH38D4353412;EH38D4353404;EH38D2137183;EH38D4353439;EH38D4353426;EH38D4353401;EH38D4353425;EH38D4353402;EH38D4353441;EH38D4353418;EH38D4353406;EH38D4353423;EH38D4353…	dELS;pELS;PLS;CA;CA-CTCF
1	22320601	22330700	10100	DEL	0.00561798	0.00746269	0	0.00656247	0	CELA3A	CDS	4	EH38D4353409;EH38D4353411;EH38D4353402;EH38D4353415;EH38D4353410;EH38D4353414;EH38D4353418;EH38D4353406;EH38D4353423;EH38D4353408;EH38D4353403;EH38D4353407;EH38D4353416;EH38D4353422;EH38D4353412;EH38D4353404;EH38D4353426;EH38D4353420;EH38D4353413;EH38D4353425;EH38D4353421	dELS;pELS;PLS
1	23546401	23567100	20700	DEL	0.00561798	0	0	0.00274157	0	.	.	2	EH38D2138487;EH38F0000475;EH38D2138483;EH38F0054456;EH38D4354792;EH38D4354790;EH38D4354794;EH38D2138488;EH38D4354789;EH38D4354798;EH38F0054458;EH38D4354793;EH38D2138480;EH38D4354791;EH38F0054457;EH38D4354787	CA-TF;TF;dELS;CA-CTCF;CA
1	23736148	23737771	1624	DEL	0.0625	0	0.0178571	0.0305	0	TCEA3	intron	1			STPG1	0.0001558161;0.1242384	-2.50883
1	23867415	23875040	7626	DEL	0.011236	0	0	0.00548315	0	.	.	2	EH38D4355122;EH38F0073084;EH38D4355115;EH38D2138817;EH38D4355116;EH38D4355124;EH38D4355123;EH38D2138820;EH38D4355114;EH38D4355120;EH38D4355119;EH38D4355121;EH38D4355113;EH38D4355117;EH38D4355118	dELS;CA
1	24000183	24001951	1769	DEL	0	0	0.00609756	0	0	.	.	4	EH38D4355280;EH38D2138996	dELS;CA
1	24162032	24166152	4121	DEL	0.00561798	0	0	0.00274157	0	.	.	4	EH38D4355446;EH38D4355444;EH38D4355445;EH38D4355447;EH38D2139135;EH38D4355448	dELS;CA
1	24223616	24224201	586	DEL	0.0432099	0	0.0316456	0.0210864	0	CNR2	intron	4	EH38D2139182;EH38D2139181	dELS
1	24257306	24292132	34827	DEL	0.0561798	0.0373134	0.0470588	0.0465202	0	PNRC2	CDS	4	EH38D2139228;EH38D2139256;EH38D2139237;EH38D4355573;EH38D4355564;EH38D4355555;EH38D4355562;EH38D4355561;EH38D6150413;EH38D4355549;EH38D4355550;EH38D4355570;EH38D4355559;EH38D2139244;EH38D2139230;EH38D4355566;EH38D4355547;EH38D4355543;EH38D2139240;EH38D2139242;EH38D4355574;EH38D2139235;EH38D4355558;EH38D4355571;EH38D4355551;EH38D4355546;EH38D4355545;EH38D2139254;EH38D2139241;EH38D6150408;EH38F0073…	dELS;pELS;PLS;CA;CA-CTCF;TF
1	24311401	24362900	51500	DEL	0.0561798	0.0447761	0.0588235	0.0503411	0	.	.	4	EH38D2139320;EH38D4355616;EH38D4355596;EH38D2139292;EH38D2139327;EH38D2139315;EH38D2139299;EH38D4355605;EH38D4355625;EH38D4355607;EH38D4355618;EH38D4355598;EH38D2139296;EH38D4355604;EH38D2139325;EH38F0000498;EH38D4355597;EH38D2139324;EH38D2139313;EH38D4355624;EH38D2139308;EH38D4355588;EH38D4355626;EH38D2139291;EH38D4355603;EH38D4355615;EH38D4355599;EH38D4355591;EH38D2139312;EH38D2139290;EH38D4355…	dELS;pELS;CA-H3K4me3;TF;CA;CA-TF
1	24324301	24342400	18100	DEL	0.00561798	0	0	0.00274157	0	.	.	2	EH38D4355603;EH38D4355599;EH38D2139299;EH38D4355605;EH38D2139306;EH38D4355614;EH38D4355607;EH38D4355598;EH38D2139296;EH38D4355604;EH38D2139310;EH38D4355606;EH38D2139294;EH38D2139300;EH38D4355611;EH38F0073090;EH38D2139307;EH38D2139295;EH38F0054476;EH38D2139308;EH38D4355609	TF;dELS;pELS
1	24337158	24362914	25757	DEL	0.0393258	0	0	0.019191	0.00751471	.	.	4	EH38D2139320;EH38D2139327;EH38D2139315;EH38D4355625;EH38D4355618;EH38D4355607;EH38D2139325;EH38F0000498;EH38D2139324;EH38D2139313;EH38D4355624;EH38D2139308;EH38D4355626;EH38D4355615;EH38F0000497;EH38D2139312;EH38D2139329;EH38D4355622;EH38D4355620;EH38D2139311;EH38D4355617;EH38D2139306;EH38D4355614;EH38D4355621;EH38D4355619;EH38D2139326;EH38D2139310;EH38D4355623;EH38D4355611;EH38D2139307;EH38D4355…	dELS;CA-H3K4me3;TF;CA-TF
1	24520274	24523732	3459	DEL	0.258427	0.216418	0.117647	0.236918	0.036268	.	.	1	EH38D2139485;EH38D4355849;EH38D2139486;EH38D6150475;EH38D4355850	dELS;TF
1	24788318	24789552	1235	DEL	0	0	0.00588235	0	0	NIPAL3	intron	2	EH38D4356115;EH38D4356116	dELS
1	24804530	24807482	2953	DEL	0.129213	0.0597015	0.135294	0.0936233	0	.	.	1	EH38D6150545;EH38D6150547	dELS
1	24805542	24806173	632	DUP	0.00574713	0	0	0.0028046	0	.	.	2
1	25054901	25065950	11050	DEL	0.00561798	0	0.00588235	0.00274157	0	.	.	4	EH38D2140018;EH38D4356451;EH38D2140010;EH38D2140021;EH38D6150602;EH38D4356447;EH38D2140012;EH38D2140022;EH38D4356443;EH38D4356446;EH38D2140020;EH38D6150603;EH38D4356445;EH38D4356444;EH38D4356449	dELS;TF	IFNLR1	2.709579e-06	-4.90013
1	25083257	25093000	9744	DUP	0.00561798	0	0	0.00274157	0	CLIC4	intron	2	EH38D4356488;EH38F0054487;EH38F0054486;EH38D4356487;EH38D2140053;EH38D4356486;EH38D4356485;EH38F0000518;EH38D2140054;EH38D4356489;EH38D2140056;EH38D4356483;EH38D2140057	dELS;TF
1	25178741	25184027	5287	DEL	0	0	0.0352941	0	0.0238095	.	.	2	EH38D4356554;EH38D4356551;EH38D6150616;EH38D4356553;EH38D2140133;EH38D2140134;EH38D2140136;EH38D4356550;EH38D2140139;EH38D6150618;EH38D4356555	CA-CTCF;dELS;CA
1	25591620	25610162	18543	DEL	0.0224719	0.149254	0.0764706	0.0873842	0	RHD	CDS	4	EH38D2140642;EH38D4357146;EH38D4357138;EH38D6150811;EH38D4357140;EH38D4357141;EH38D4357134;EH38D2140645;EH38D4357142;EH38D2140646;EH38D2140652;EH38D4357135;EH38D4357133;EH38D4357132;EH38D2140644;EH38D2140637;EH38D4357136;EH38F0000538;EH38D4357144;EH38D4357139	dELS;pELS;CA;PLS	RHD;RHCE	0.001599669;0.04196623	1.02875926336834
1	25602923	25654099	51177	DEL	0.0561798	0.328358	0.188235	0.195535	0	RHD	CDS	4	EH38D2140642;EH38D4357160;EH38D6150814;EH38D4357151;EH38D4357156;EH38D4357162;EH38D2140678;EH38D4357148;EH38D4357166;EH38D4357149;EH38D2140669;EH38D2140668;EH38D2140644;EH38F0000539;EH38D2140652;EH38D2140670;EH38D2140677;EH38D4357146;EH38D4357168;EH38D2140667;EH38D4357164;EH38D2140659;EH38D4357141;EH38D2140645;EH38D4357157;EH38D4357142;EH38D2140646;EH38D4357153;EH38D4357158;EH38D4357154;EH38D2140…	dELS;CA;pELS;CA-TF;CA-CTCF;TF	TMEM50A;RHD;ENSG00000224183;ENSG00000261349	1.033176e-06;1.908427e-13;5.497357e-08;7.837564e-09	1.18678788518684
1	25614301	25629200	14900	DEL	0.00561798	0	0.00588235	0.00274157	0	RHD	CDS	1	EH38D4357154;EH38D2140668;EH38D4357160;EH38D4357153;EH38D2140667;EH38D4357156;EH38F0000539;EH38D4357157;EH38D2140661;EH38D4357159;EH38D4357158	CA-CTCF;dELS;CA;pELS;TF
1	25667051	25689300	22250	DUP	0.00561798	0	0.00588235	0.00274157	0	TMEM50A,RHCE	CDS	4	EH38D2140707;EH38D4357192;EH38D2140701;EH38D4357190;EH38D2140695;EH38D2140693;EH38D4357193;EH38D4357198;EH38D2140700;EH38D4357187;EH38D2140691;EH38D4357195;EH38F0000540;EH38D4357183;EH38D2140705;EH38D2140702;EH38D4357194;EH38D2140704;EH38D2140703;EH38D4357184	dELS;TF	PAFAH2	0.0130086	3.19917453962676
1	25694151	25727750	33600	DUP	0	0	0.0117647	0	0	RHCE	CDS	4	EH38D4357205;EH38D2140714;EH38D4357208;EH38D2140715;EH38D2140721;EH38D4357203;EH38D4357209;EH38D4357204;EH38D2140710;EH38D2140718;EH38D4357200;EH38D4357202;EH38D4357211;EH38D4357201;EH38D2140722;EH38D2140732;EH38D2140716;EH38D6150820;EH38D2140712;EH38D2140730;EH38D2140729;EH38D2140723;EH38D2140733;EH38D4357199	CA-H3K4me3;dELS;CA;CA-CTCF;pELS	SH3BGRL3;RHCE	1.878152e-05;0.03473755	3.2270749795201
1	25715801	25731500	15700	DUP	0	0	0.00588235	0	0	RHCE	CDS	4	EH38D4357211;EH38D4357215;EH38D2140732;EH38D4357208;EH38D4357209;EH38D4357214;EH38D4357213;EH38D2140730;EH38D2140729;EH38D2140733;EH38D2140723;EH38D6150820	CA;CA-CTCF;dELS;pELS
1	26460063	26464762	4700	DEL	0.0224719	0.149254	0.0764706	0.0873842	0	.	.	4	EH38D4358269;EH38D4358270	TF;dELS	DHDDS;PAQR7	0.005885052;0.005981561;0.9056975	-1.06115
1	26831270	26839990	8721	DEL	0	0.00746269	0	0.0038209	0	.	.	2	EH38D4358737;EH38D4358735;EH38D2142026;EH38D4358740;EH38D4358736;EH38D4358739;EH38D4358738	dELS;TF
1	27345701	27357000	11300	DEL	0	0	0.00588235	0	0	.	.	4	EH38D6151250;EH38F0000577;EH38D4359279;EH38D2142562;EH38D4359278;EH38D4359275;EH38D2142560;EH38F0080228;EH38F0054525;EH38D2142561	dELS;TF
1	27576763	27577443	681	DEL	0	0	0.00666667	0	0	WDTC1	intron	4	EH38D2142772	dELS	STX12;ENSG00000268552	0.007767736;0.04545835	-3.28701
1	27679037	27681630	2594	DEL	0.00561798	0	0	0.00274157	0	SYTL1	CDS	2	EH38D4359596;EH38D4359597	dELS
1	27696814	27703397	6584	DUP	0.011236	0	0	0.00548315	0	FCN3	CDS	4	EH38D4359631;EH38D4359630;EH38D2142904;EH38D2142906;EH38D4359633;EH38D4359635;EH38D4359632;EH38D4359628	dELS;pELS;PLS
1	27974619	27981268	6650	DEL	0	0.00746269	0	0.0038209	0	.	.	4	EH38D4360084;EH38D2143306;EH38D4360087;EH38D2143309;EH38D4360083;EH38D2143313;EH38F0000592;EH38D4360085;EH38D4360086	pELS;dELS
1	28226546	28228042	1497	DEL	0.00561798	0	0	0.00274157	0	RPA2	intron	2
1	28551345	28554054	2710	DEL	0	0.0597015	0.0178571	0.0305672	0	DNAJC8	intron	1
1	28680035	28680035	1395	INS	0.0898876	0.358209	0.247059	0.227268	0	.	.	2	EH38D4360770	dELS	PHACTR4	0.9297979;1.12509e-05	-0.765641
1	28682159	28688870	6712	DUP	0	0	0.00595238	0	0	.	.	2	EH38D4360781;EH38D4360780;EH38D4360778	TF;CA-CTCF;dELS
1	28690972	28692147	1176	DEL	0.00568182	0	0	0.00277273	0	.	.	2	EH38F0054541;EH38D4360787	CA-CTCF;dELS
1	28823849	28827000	3152	DUP	0	0.00746269	0	0.0038209	0	PHACTR4	3'UTR	2	EH38D2144078	dELS
1	28834028	28835180	1153	DEL	0	0.00757576	0.00595238	0.00387879	0	RCC1	5'UTR	4	EH38D4360897;EH38D2144094;EH38F0086361;EH38D4360896;EH38D4360898	pELS;PLS	RCC1;ENSG00000197989;ENSG00000200087;ENSG00000242125	0.02129479;3.140647e-05;1.533379e-28;2.294021e-52	-9.43819
1	29201452	29205930	4479	DEL	0	0.00746269	0	0.0038209	0	.	.	2	EH38D2144424;EH38D2144423;EH38D2144422;EH38D6151842;EH38D2144420;EH38D4361280;EH38F0054550	pELS;CA-CTCF;CA-H3K4me3;dELS
1	29264004	29265118	1115	DEL	0.0168539	0	0.00595238	0.00822472	0	EPB41	intron	4
1	29304451	29306209	1759	DEL	0	0.0298507	0.00609756	0.0152836	0	EPB41	intron	4	EH38D4361375	dELS
1	30346048	30346048	564	INS	0.241573	0.537313	0.417647	0.392992	0	.	.	2
1	30479742	30489493	9752	DEL	0	0	0.0235294	0	0.0119048	.	.	2	EH38D2145555;EH38D6152188;EH38D4362552;EH38D4362559;EH38D4362555;EH38D2145558;EH38D4362551;EH38D2145560;EH38D2145557	CA;TF;dELS;CA-CTCF
1	30507059	30508341	1283	DEL	0	0	0.00588235	0	0	.	.	2	EH38D4362575;EH38D6152194;EH38D2145573;EH38D4362574	TF;dELS;CA-TF
1	30649386	30652112	2727	DUP	0.00561798	0	0	0.00274157	0	.	.	2	EH38D2145695	CA-CTCF
1	30738620	30739931	1312	DEL	0	0.0597015	0.0352941	0.0305672	0	.	.	1
1	30878516	30878516	1748	INS	0.662921	0.746269	0.8	0.705595	0.0120393	.	.	2
1	30878819	30878819	405	INS	0.662921	0.746269	0.8	0.705595	0.0120393	.	.	2	EH38D4363047	TF
1	30901901	30912600	10700	DUP	0	0	0.00632911	0	0	.	.	2	EH38D4363096;EH38F0000661;EH38D4363097;EH38D4363100;EH38D4363095	dELS;TF;CA
1	31553101	31590900	37800	DEL	0.00561798	0	0	0.00274157	0	.	.	4	EH38D4363957;EH38D2146661;EH38D4363958;EH38D4363944;EH38D4363939;EH38D4363953;EH38D2146653;EH38D2146657;EH38D2146646;EH38D4363952;EH38D4363947;EH38D4363946;EH38D2146650;EH38D2146655;EH38D4363960;EH38D2146649;EH38D4363948;EH38F0080238;EH38D2146658;EH38D4363942;EH38D4363945;EH38D4363959;EH38D4363943;EH38F0000684;EH38D6152571;EH38D2146648;EH38D4363951;EH38D4363954;EH38D4363955;EH38D4363938;EH38D4363…	dELS;CA-CTCF;pELS;CA;TF
1	31575065	31577331	2267	DEL	0	0.00746269	0	0.0038209	0	.	.	4	EH38D2146653	dELS
1	31589301	31611700	22400	DEL	0	0	0.00641026	0	0	.	.	2	EH38D4363967;EH38D4363969;EH38D2146682;EH38D6152586;EH38D2146671;EH38D4363962;EH38D4363965;EH38D2146672;EH38D4363961;EH38D4363972;EH38D2146676;EH38D4363964;EH38D4363963;EH38D2146679;EH38D2146673;EH38D4363973;EH38D2146678;EH38D4363974	dELS;CA;TF
1	31694206	31696672	2467	DEL	0	0	0.00588235	0	0	NKAIN1	intron	4	EH38D2146757;EH38D4364059	dELS	COL16A1	0.000144405	-4.22208
1	31720006	31722524	2519	DEL	0.0561798	0	0.0176471	0.0274157	0	.	.	1	EH38D2146780;EH38D4364087	dELS;CA
1	31868714	31875304	6591	DEL	0.00561798	0	0	0.00274157	0	.	.	2	EH38D6152657;EH38D4364192;EH38D2146902;EH38D4364193;EH38D4364194;EH38D4364196;EH38D4364191;EH38D4364187;EH38D4364190;EH38D4364189	dELS;TF
1	31954095	31958659	4565	DEL	0.011236	0	0	0.00548315	0	.	.	4	EH38D4364298;EH38D4364295;EH38D2147012;EH38D4364292;EH38D4364293;EH38D2147008;EH38D4364296;EH38D4364294;EH38D2147010;EH38D2147011;EH38D4364297	dELS
1	31995901	32006100	10200	DEL	0	0.00746269	0	0.0038209	0	.	.	2	EH38D2147070;EH38F0000697;EH38D2147075;EH38D4364366;EH38D4364360;EH38D4364363;EH38D4364359;EH38D2147071;EH38D2147067;EH38D4364364;EH38D2147072;EH38D2147074;EH38D4364358;EH38D2147079;EH38D2147076;EH38D4364362	dELS;TF;CA;pELS;PLS
1	32448761	32452130	3370	DEL	0.011236	0	0	0.00548315	0	.	.	4	EH38D2147666;EH38D4364981;EH38D4364982	pELS;dELS
1	32535998	32537754	1757	DEL	0.00561798	0	0	0.00274157	0	TMEM39B	5'UTR	2	EH38D2147747	pELS
1	32548174	32553369	5196	DEL	0	0	0.00588235	0	0	TMEM39B	intron	2	EH38D6152831;EH38D6152830;EH38F0000709	dELS;CA-CTCF;TF
1	32575370	32581893	6524	DUP	0	0	0.00588235	0	0	KPNA6	intron	2	EH38D4365108;EH38D6152839;EH38D2147788;EH38D4365113;EH38D2147787;EH38D2147784;EH38D6152840;EH38D4365106;EH38D4365104;EH38F0000710;EH38D2147783	dELS;pELS;TF	ENSG00000239670	0.00157308	3.68350796829051
1	32575827	32585507	9681	DEL	0	0	0.0117647	0	0	KPNA6	intron	4	EH38D4365108;EH38D2147788;EH38D2147790;EH38D4365113;EH38D2147787;EH38D2147784;EH38D2147783;EH38D6152840;EH38D4365106;EH38D4365104;EH38F0000710;EH38D0031005;EH38D2147791	dELS;TF	ENSG00000224066	0.0423944	-1.92342
1	33172964	33180396	7433	DUP	0.0113636	0	0	0.00554545	0	.	.	2	EH38D2148335;EH38D2148337;EH38D2148339;EH38D4365651;EH38D2148336;EH38D2148333;EH38D4365648;EH38D4365650;EH38D4365649;EH38D4365652;EH38D4365653;EH38D2148334	CA-CTCF;dELS;CA
1	33193783	33196240	2458	DUP	0.0116279	0.0298507	0.0178571	0.020958	0	.	.	2	EH38D4365671;EH38D2148358;EH38D4365672;EH38D4365669;EH38D4365670;EH38D2148357	dELS	ENSG00000212673	0.582896;0.7122021;0.02105985	1.87482282365985
1	33204248	33204248	279	INS	1	1	1	1	0	.	.	2
1	33385098	33386200	1103	DEL	0.00568182	0	0	0.00277273	0	.	.	2	EH38D4365916;EH38D2148595;EH38D2148596	TF;dELS
1	33418171	33421160	2990	DEL	0	0.00746269	0	0.0038209	0	RNF19B	intron	4	EH38D2148637;EH38D2148636;EH38D4365954;EH38D4365953	dELS
1	33652419	33652419	1906	INS	1	1	1	1	0	.	.	2
1	33872244	33876524	4281	DEL	0	0.00746269	0	0.0038209	0	.	.	2	EH38D2149178;EH38D2149180;EH38D2149175;EH38D4366501;EH38D2149179;EH38D2149176	dELS
1	33898087	33899105	1019	DEL	0	0.00746269	0.00632911	0.0038209	0	.	.	2	EH38D2149215;EH38D4366527;EH38D4366528;EH38D4366526	pELS;dELS	ENSG00000225313	2.110579e-05	-4.25588
1	34685442	34685442	416	INS	0.0168539	0	0.0235294	0.00822472	0	.	.	2	EH38D4366985	CA
1	35007067	35007067	1117	INS	0.988764	0.731343	0.876471	0.856965	0	.	.	2
1	35101409	35111986	10578	DEL	0.101124	0.268657	0.111765	0.186901	0.010333	.	.	1	EH38D2150061;EH38D2150064;EH38D2150060;EH38D2150067;EH38D4367126;EH38D4367128;EH38D4367127;EH38D6153262;EH38D4367130;EH38D2150063	dELS;CA;CA-CTCF
1	35177291	35179726	2436	DEL	0.0113636	0	0	0.00554545	0	.	.	2	EH38D6153275;EH38D4367159;EH38D2150113;EH38D2150114;EH38D2150115	CA;CA-CTCF
1	35275223	35279204	3982	DEL	0	0	0.00588235	0	0	.	.	2	EH38D2150210;EH38D4367271	CA;dELS
1	35582125	35592076	9952	DEL	0.00561798	0	0	0.00274157	0	.	.	2	EH38D2150430;EH38D4367505;EH38D6153355;EH38D4367502;EH38D4367504;EH38D2150435	CA;TF;pELS;dELS
1	35876916	35877646	731	DEL	0.00568182	0	0	0.00277273	0	ZMYM4	intron	4	EH38D4367672	dELS
1	35895124	35897535	2412	DEL	0	0	0.00588235	0	0	.	.	4	EH38D4367682;EH38D2150657;EH38D4367680;EH38D4367683;EH38D4367681	dELS	CLSPN;ADPRHL2;PSMB2;ENSG00000271554	1.003488e-06;0.04033974;0.003040639;5.030397e-07	-5.03635
1	36162775	36165552	2778	INV	0	0.00746269	0	0.0038209	0	.	.	2	EH38D4367921;EH38D4367922	dELS
1	36733250	36733250	105	INS	0.966292	0.895522	0.894118	0.930058	0	THRAP3	intron	2
1	37218263	37223878	5616	DUP	0.00561798	0	0	0.00274157	0	.	.	2	EH38D2151905;EH38D2151906;EH38D4369060;EH38D2151902;EH38D4369064;EH38D4369061	dELS
1	38132202	38132982	781	DEL	0.0114943	0	0	0.0056092	0	.	.	2	EH38D2152663;EH38F0000843	dELS;TF
1	38135916	38138905	2990	DEL	0	0	0.00588235	0	0	.	.	2	EH38D2152666;EH38F0000844;EH38D2152667;EH38D4369925	dELS;TF;CA
1	38602379	38604759	2381	DEL	0	0.0373134	0.0117647	0.0191045	0	.	.	2	EH38D4370466;EH38D4370468;EH38F0054645;EH38D4370467;EH38D4370469	dELS;pELS	AKIRIN1	0.0110316	-2.24592
1	38870501	38881300	10800	DUP	0	0	0.00588235	0	0	.	.	2			SNIP1	0.008272	3.07367124226385
1	38950740	38950740	227	INS	0.955056	0.798507	0.870588	0.874903	0	.	.	2
1	39084171	39085971	1801	DEL	0.12069	0.0522388	0.0529412	0.0856428	0	.	.	1	EH38D4370761	dELS
1	39416056	39419933	3878	DUP	0	0.00746269	0	0.0038209	0	.	.	2	EH38D2153815;EH38D4370975;EH38D4370974;EH38D2153819	pELS;dELS
1	39541215	39543615	2401	DEL	0	0.00746269	0	0.0038209	0	.	.	4	EH38D4371105;EH38D4371104;EH38D4371103;EH38D4371102	dELS
1	39998295	40002400	4106	DEL	0	0.00746269	0	0.0038209	0	.	.	1	EH38D4371494;EH38D4371495;EH38D6154253;EH38D2154415	dELS;pELS
1	40047905	40049047	1143	DEL	0	0	0.00609756	0	0	.	.	4			PPT1	0.00903743	-2.95091
1	40552323	40553682	1360	DEL	0.0730337	0.00746269	0.0294118	0.0394613	0	PPT1	intron	4	EH38D4372136	CA	PPT1;ENSG00000238186	0.009037429;0.01162744	-1.46288
1	40917501	40926409	8909	DEL	0	0.00746269	0	0.0038209	0	ZFP69B	CDS	2	EH38D4372402;EH38D2155328;EH38D2155329	dELS
1	40966772	40970571	3800	DEL	0.0842697	0	0.0529412	0.0411236	0	.	.	1	EH38D4372418	CA-H3K4me3
1	41021643	41028598	6956	DEL	0.0393258	0.0895522	0.0411765	0.0650418	0	.	.	1	EH38D4372439;EH38D6154432;EH38F0000914;EH38D4372438;EH38D4372440;EH38D4372437	CA-H3K4me3;CA;TF;CA-CTCF
1	41346251	41381000	34750	DUP	0	0.0149254	0	0.00764179	0	.	.	2	EH38D4372818;EH38D2155734;EH38D2155725;EH38D4372820;EH38D4372801;EH38D4372794;EH38D4372827;EH38D2155739;EH38D6154500;EH38D4372793;EH38D2155732;EH38D4372806;EH38D2155745;EH38D4372800;EH38D4372803;EH38D4372825;EH38D2155743;EH38D4372811;EH38D2155742;EH38D2155717;EH38D4372810;EH38D2155724;EH38D2155744;EH38D4372805;EH38D4372790;EH38D2155716;EH38D4372795;EH38D4372808;EH38D4372819;EH38D6154497;EH38D4372…	dELS;TF;CA-H3K4me3
1	41515175	41519597	4423	DEL	0	0	0.00588235	0	0	SCMH1	intron	2	EH38D2155885;EH38D2155883;EH38D4372968	dELS;CA
1	42724901	42743177	18277	DUP	0.00561798	0	0	0.00274157	0	FOXJ3	CDS	2	EH38D2157190;EH38D4374174;EH38D4374173;EH38D4374165;EH38D4374168;EH38D4374166;EH38D2157179;EH38D4374172;EH38D4374169;EH38D4374171;EH38D4374170;EH38F0000955;EH38D2157180;EH38D2157178;EH38D4374167;EH38D2157185	dELS;TF;CA
1	42743492	42831500	88009	DUP	0.00561798	0	0	0.00274157	0	FOXJ3	CDS	4	EH38D2157220;EH38D2157225;EH38D4374196;EH38D4374190;EH38D2157227;EH38D4374191;EH38D2157244;EH38D2157237;EH38D4374205;EH38F0054699;EH38D4374220;EH38D4374206;EH38D2157245;EH38D4374192;EH38D2157214;EH38D2157259;EH38D4374210;EH38D4374218;EH38D4374183;EH38D2157224;EH38D2157198;EH38D2157216;EH38D2157202;EH38D4374185;EH38D4374179;EH38D2157207;EH38D4374184;EH38D4374178;EH38D4374195;EH38D2157206;EH38D2157…	dELS;pELS;TF;CA-CTCF;PLS;CA-H3K4me3;CA;CA-TF
1	43345501	43363200	17700	DEL	0.00561798	0	0	0.00274157	0	.	.	2	EH38D4374546;EH38D2157702;EH38D2157697;EH38D4374542;EH38D6154779;EH38D4374540;EH38D4374541;EH38D4374547;EH38D4374544;EH38D2157703;EH38D4374543;EH38D2157699	pELS;CA-TF;CA;CA-H3K4me3;CA-CTCF;TF
1	43538309	43539043	735	DEL	0	0	0.0060241	0	0	.	.	4	EH38D6154823	dELS	SZT2	0.034713	2.48984733925094
1	43694061	43695543	1483	DEL	0.247191	0.0671642	0.170588	0.155017	0	CFAP57	intron	1	EH38D2158062	dELS
1	44059285	44059886	602	INV	0.703488	0.828358	0.7	0.767422	0	PTPRF	intron	3
1	44821579	44823169	1591	INV	0	0.015625	0.0119048	0.008	0	.	.	4	EH38D2159305;EH38D2159306	pELS	ATP6V0B;RPS8;ENSG00000229348	0.01236828;0.01060671;4.092437e-05	3.11227002578805
1	44879519	44882977	3459	DUP	0	0.00746269	0	0.0038209	0	RNF220	intron	2	EH38D4376182;EH38D2159360;EH38D6155070;EH38D4376186;EH38D4376181;EH38D4376184;EH38D4376183;EH38D4376185	dELS
1	45021177	45022573	1397	DEL	0.123596	0	0.00595238	0.0603146	0.0335796	RNF220	intron	4
1	46017211	46018381	1171	INV	0	0	0.00588235	0	0	AKR1A1	5'UTR	4	EH38D4377238;EH38D4377237;EH38D4377235	pELS
1	46025701	46027113	1413	DEL	0	0.00746269	0	0.0038209	0	AKR1A1	intron	2
1	46026501	46028306	1806	DEL	0.00568182	0	0	0.00277273	0	AKR1A1	CDS	2	EH38D4377248;EH38D4377247	dELS
1	46027301	46031700	4400	DEL	0	0.00746269	0	0.0038209	0	AKR1A1	CDS	2	EH38D4377248;EH38D2160408;EH38D4377249;EH38D4377247	dELS
1	46272997	46274230	1234	DEL	0	0	0.00588235	0	0	MAST2	intron	2			CYP4B1	0.0329202	-2.38329
1	46576001	46584428	8428	DEL	0	0.00746269	0	0.0038209	0	PIK3R3,LOC110117498-PIK3R3	intron	2	EH38D4377633;EH38D4377631;EH38D4377632;EH38D4377629;EH38D2160853;EH38D4377635;EH38D4377630;EH38D4377634;EH38D2160852	dELS;TF;CA
1	47348202	47360500	12299	mCNV	0.0224719	0	0.0117647	0.0109663	NA	.	.	2			CYP4B1;CMPK1;ENSG00000233647	2.115157e-05;0.04811196;0.009069496	4.28254786263581
1	47359801	47507900	148100	DUP	0.011236	0	0	0.00548315	0	CYP4A11,CYP4X1	CDS	4	EH38F0001075;EH38D4378409;EH38D4378412;EH38D2161595;EH38D4378419;EH38D4378457;EH38D6155494;EH38D4378432;EH38D2161630;EH38D2161590;EH38D2161618;EH38D4378407;EH38D4378426;EH38D2161652;EH38D4378400;EH38D4378453;EH38D4378455;EH38D2161583;EH38D2161647;EH38D4378437;EH38D2161602;EH38D4378435;EH38D4378431;EH38D4378451;EH38D2161587;EH38D4378452;EH38D4378404;EH38D2161613;EH38D4378405;EH38D4378411;EH38D4378…	TF;PLS;dELS;CA-TF;CA;CA-H3K4me3;pELS;CA-CTCF
1	47538501	47626200	87700	DUP	0.011236	0	0	0.00548315	0	CYP4Z1,CYP4A22	CDS	2	EH38D2161669;EH38D4378478;EH38D4378470;EH38D2161688;EH38D2161663;EH38D2161680;EH38D2161667;EH38D2161673;EH38F0001079;EH38D2161693;EH38D4378471;EH38D2161691;EH38D4378469;EH38F0001078;EH38D2161681;EH38D0044369;EH38D2161677;EH38D4378473;EH38D2161664;EH38D2161683;EH38D6155504;EH38D6155507;EH38F0001077;EH38D2161678;EH38D4378474;EH38D2161671;EH38D6155505;EH38D2161689;EH38D4378467;EH38D4378476	dELS;CA-CTCF;TF;CA;PLS;pELS
1	47713768	47729933	16166	DUP	0.011236	0	0.00588235	0.00548315	0	STIL	CDS	4	EH38D2161817;EH38D2161816;EH38D4378610;EH38D4378607;EH38D4378606;EH38F0054750;EH38F0054749;EH38D2161825;EH38D4378608;EH38D2161822;EH38D2161820;EH38D2161823;EH38D4378609	TF;CA-H3K4me3;dELS;CA-TF	STIL	0.0186657	2.64959994607917
1	48029474	48031448	1975	DEL	0	0	0.00588235	0	0	.	.	2	EH38D2162110;EH38D2162111;EH38D2162112;EH38D2162108;EH38D2162109	dELS;CA
1	48940946	48941245	300	INV	0.00561798	0.0298507	0.0529412	0.0180252	0.00595915	.	.	2
1	48940946	48941651	706	INV	0.00561798	0.0298507	0.0529412	0.0180252	0.00595915	.	.	2
1	49042046	49042323	278	DEL	0.0116279	0	0.00675676	0.00567442	0	AGBL4	intron	2			SPATA6	0.00276945	-3.42405
1	49754755	49759341	4587	DEL	0	0.00746269	0	0.0038209	0	AGBL4	intron	2	EH38D4379966	dELS
1	49914501	49998700	84200	DEL	0	0.00746269	0	0.0038209	0	AGBL4	intron	2	EH38D4380025;EH38D4380008;EH38D4380009;EH38D4380005;EH38D4380007;EH38D4380011;EH38D2163671;EH38D2163685;EH38D4380023;EH38D4380010;EH38D2163670;EH38D2163676;EH38D4380024;EH38D2163684;EH38D2163691;EH38D2163675;EH38D2163665	dELS;CA;CA-H3K4me3;CA-CTCF
1	50021184	50029419	8236	DEL	0	0.0149254	0	0.00764179	0	AGBL4	intron	2	EH38D4380033;EH38D4380035	CA
1	50528701	50541900	13200	DEL	0.00561798	0	0	0.00274157	0	ELAVL4	intron	4	EH38D2163829;EH38D4380167;EH38D4380164;EH38D2163830;EH38D2163827;EH38D4380166;EH38D4380163	CA;CA-CTCF
1	50644147	50647934	3788	DEL	0.00561798	0	0	0.00274157	0	ELAVL4	CDS	4	EH38D4380216;EH38D4380218;EH38D4380217;EH38D2163920;EH38D2163916	CA;dELS
1	50652234	50652415	182	DUP	0	0	0.00684931	0	0	ELAVL4	intron	2
1	51590701	51600600	9900	DUP	0	0	0.00588235	0	0	C1orf185	intron	2	EH38D4380678;EH38D2164563;EH38D4380676;EH38D2164565	TF;CA;CA-CTCF	ENSG00000230585;ENSG00000232027	0.01098985;0.04714392	2.80422196976564
1	52748276	52751862	3587	DEL	0.00561798	0	0	0.00274157	0	ZFYVE9	intron	4	EH38D2165578	dELS
1	52849662	52850083	422	DUP	0	0	0.00649351	0	0	ORC1	intron	4
1	53025329	53027240	1912	DEL	0	0	0.0060241	0	0	.	.	2	EH38F0001197;EH38D4381615;EH38D4381616	TF;CA	ENSG00000272175	0.000394466	-3.58056
1	53089349	53090185	837	DUP	0	0.00862069	0	0.00441379	0	.	.	2
1	53593997	53595703	1707	DEL	0.232558	0.208955	0.210843	0.220473	0	SLC1A7	intron	4	EH38D4382100;EH38D4382098	dELS
1	53594097	53594948	852	DEL	0	0	0.0060241	0	0	SLC1A7	intron	1	EH38D4382098	dELS	ENSG00000225675;ENSG00000236290	0.002484787;0.02898673	-3.4878
1	54894099	54897519	3421	DEL	0	0	0.0117647	0	0	.	.	2	EH38D2167707;EH38D6156461;EH38D4383581;EH38D2167708;EH38D2167706	dELS	CDCP2	0.00173328	-2.50667
1	55092271	55095971	3701	DEL	0.297753	0.373134	0.282353	0.336348	0	ACOT11	intron	1	EH38D2167923	pELS	ENSG00000116212;CDCP2	0.02016012;0.02226046	-0.506713
1	55095041	55095654	614	DEL	0	0	0.00595238	0	0	ACOT11	intron	1			CDCP2	5.459042e-07	-5.26691
1	55274657	55274657	218	INS	0.842697	0.858209	0.805882	0.850639	0	LEXM	intron	2
1	55342192	55343397	1206	DEL	0.1125	0	0.0182927	0.0549	0.0067125	DHCR24	intron	4	EH38D2168162	dELS
1	55494901	55509000	14100	DEL	0	0.00746269	0	0.0038209	0	PCSK9	CDS	4	EH38D4384271;EH38D2168333;EH38D4384263;EH38D2168336;EH38D4384268;EH38D2168335;EH38D6156612;EH38D2168332;EH38D2168329;EH38D4384270;EH38D4384269;EH38D2168343;EH38D4384267;EH38D4384265;EH38D2168330;EH38D2168334;EH38D2168345	pELS;dELS;CA-H3K4me3;PLS;TF;CA
1	55927709	55929225	1517	DEL	0.0561798	0.030303	0.047619	0.0429309	0	.	.	1	EH38D2168733	dELS
1	56437316	56437316	327	INS	0.398876	0.149254	0.235294	0.27107	0	.	.	2
1	56451421	56452429	1009	DEL	0.00568182	0	0	0.00277273	0	.	.	2	EH38D4384789;EH38D2169216	dELS
1	57394756	57394756	404	INS	0.483146	0.313433	0.5	0.396253	0.00987844	.	.	2
1	57600204	57600204	2108	INS	0.0674157	0.141791	0.129412	0.105496	0	DAB1	intron	4
1	57926995	57928742	1748	DEL	0	0.00746269	0	0.0038209	0	DAB1	intron	4	EH38D2170597	dELS
1	58454701	58497900	43200	DUP	0	0	0.00588235	0	0	DAB1	intron	4	EH38D2171017;EH38D4385740;EH38D2171012;EH38D2171016;EH38D2171011;EH38D4385731;EH38D2171015;EH38D2171019;EH38D4385738;EH38D2171020;EH38D2170998;EH38D2171005;EH38D4385735;EH38D2170993;EH38D4385732;EH38D6156821;EH38D2171013;EH38D2171014;EH38D4385741;EH38D4385736;EH38D4385742;EH38D2171007;EH38D2171022;EH38D4385737;EH38D2171003;EH38D4385733;EH38D2170996;EH38D2171021	CA;CA-CTCF;dELS
1	58568001	58580700	12700	DEL	0	0.00746269	0	0.0038209	0	DAB1	intron	4	EH38D2171081;EH38F0073260;EH38D2171078;EH38D2171082;EH38D2171083;EH38D4385780;EH38D2171087;EH38D2171085;EH38D2171080	dELS;TF;CA
1	58720601	58735200	14600	DUP	0	0.00746269	0	0.0038209	0	.	.	2	EH38D2171176;EH38D4385820;EH38D2171175;EH38D2171169;EH38D4385823;EH38D4385822;EH38D2171173;EH38D4385821;EH38D2171172	dELS;CA;CA-TF;CA-CTCF
1	58743909	58744822	914	DEL	0.955056	0.902985	0.923529	0.928396	0	.	.	1
1	58927699	58929816	2118	DEL	0.00561798	0	0	0.00274157	0	.	.	2	EH38D2171331	CA
1	59083719	59093278	9560	DUP	0	0	0.00588235	0	0	.	.	4	EH38D4385997;EH38D2171470;EH38D4385998;EH38D4386002;EH38D4386000;EH38D2171475;EH38D4385996;EH38D2171477;EH38D4386001;EH38D4385999;EH38D2171479;EH38D4385995;EH38D2171467;EH38D2171468	dELS;CA;CA-H3K4me3;CA-CTCF
1	59661552	59661552	160	INS	0.0955056	0.0223881	0.0764706	0.0580694	0	.	.	2
1	59810302	59817788	7487	DEL	0.00561798	0	0	0.00274157	0	FGGY	CDS	2	EH38D4386533;EH38D4386529;EH38D4386530;EH38D4386534;EH38D4386531;EH38D2172246;EH38D4386532	dELS;CA;TF;CA-CTCF
1	60046714	60050646	3933	DEL	0.00561798	0.0373134	0.0235294	0.0218461	0	FGGY	intron	1	EH38D4386682	dELS
1	60048608	60049680	1073	DEL	0.140449	0.0984848	0.111765	0.118964	0	FGGY	intron	1
1	60106244	60107095	852	DEL	0	0.0149254	0.0176471	0.00764179	0	FGGY	CDS	1	EH38D4386703	dELS
1	62082857	62083701	845	DEL	0.264045	0.343284	0.369048	0.304615	0	.	.	1	EH38D2174295	dELS
1	62113402	62119533	6132	DEL	0.179775	0.119403	0.0941176	0.148865	0.00220441	.	.	1	EH38D2174331	CA-CTCF
1	62622934	62624420	1487	DEL	0	0.119403	0.0886076	0.0611343	0	PATJ	intron	1
1	62654730	62657157	2428	DEL	0.38764	0.0223881	0.158824	0.200631	0	.	.	1	EH38D6157111;EH38D2174729	pELS;CA
1	63489676	63491577	1902	DEL	0.00561798	0	0	0.00274157	0	.	.	2	EH38D2175358	PLS
1	64278090	64281411	3322	DEL	0.00561798	0	0	0.00274157	0	ROR1	intron	3	EH38D2175978;EH38D4388860;EH38F0001445	dELS;TF
1	64446625	64448002	1378	DEL	0.0340909	0	0.00588235	0.0166364	0	ROR1	intron	3	EH38D4388968;EH38D4388967;EH38D2176185;EH38D2176184	dELS	ROR1	0.5242035;0.0009169921	-3.4738
1	65412508	65413738	1231	DEL	0.011236	0	0.0117647	0.00548315	0	JAK1	intron	4	EH38D4389524;EH38D2177067	dELS	PDE4B	0.00579876	-1.99744
1	65478652	65483024	4373	DEL	0	0.00746269	0	0.0038209	0	JAK1	intron	4	EH38F0001467	TF
1	65804701	65818100	13400	DEL	0	0.00746269	0	0.0038209	0	DNAJC6	5'UTR	4	EH38D2177443;EH38D2177446;EH38F0001478;EH38D2177444;EH38D2177447;EH38D4389796;EH38D4389795;EH38D4389797;EH38D4389799;EH38D4389801;EH38D4389800;EH38D2177449;EH38D4389798	dELS;TF;CA
1	65916201	65938100	21900	DUP	0.00561798	0	0	0.00274157	0	LEPR	intron	4	EH38D2177568;EH38D2177563;EH38D2177564;EH38D4389866;EH38D4389870;EH38D2177559;EH38D2177562;EH38D4389865;EH38D2177560;EH38D4389871;EH38D6157415;EH38D2177569;EH38F0001484;EH38D4389869;EH38D2177567;EH38D2177556;EH38F0054929	dELS;CA;CA-H3K4me3;TF
1	65919801	65931400	11600	DEL	0.00561798	0	0	0.00274157	0	LEPR	intron	4	EH38D4389865;EH38D2177556;EH38D4389866;EH38D6157415;EH38F0001484	CA;dELS;CA-H3K4me3;TF
1	65927251	66026400	99150	DUP	0.00561798	0	0.00588235	0.00274157	0	LEPR	5'UTR	4	EH38D4389878;EH38D2177616;EH38D4389892;EH38D6157425;EH38F0001490;EH38F0001491;EH38D4389918;EH38D4389883;EH38D2177614;EH38D4389885;EH38D4389870;EH38F0001486;EH38D2177621;EH38D4389897;EH38D4389917;EH38D2177592;EH38D4389869;EH38D2177628;EH38D4389908;EH38D2177618;EH38D2177636;EH38D4389880;EH38D4389923;EH38D2177568;EH38D2177563;EH38D2177587;EH38F0001487;EH38D2177641;EH38D4389896;EH38D4389881;EH38D4389…	dELS;CA-CTCF;TF;pELS;PLS;CA;CA-H3K4me3	JAK1	0.007590992;0.4468992	2.91501867294922
1	67363277	67371341	8065	DEL	0.00561798	0	0	0.00274157	0	WDR78	CDS	2	EH38D2178724	CA
1	67610901	67630000	19100	DUP	0.00561798	0	0	0.00274157	0	.	.	4	EH38D2178944;EH38D2178949;EH38D2178943;EH38D2178942;EH38D4390712;EH38D4390715;EH38D2178941;EH38F0001528;EH38D4390716;EH38D2178945;EH38D2178946;EH38D4390717;EH38D4390718;EH38D4390713	dELS;TF;CA;CA-H3K4me3
1	67863473	67873425	9953	DEL	0.00561798	0	0	0.00274157	0	.	.	4	EH38F0001537;EH38F0001536;EH38D4390847;EH38D6157568;EH38D2179145;EH38D4390851;EH38D4390850;EH38D4390845;EH38D4390849;EH38D2179143;EH38D4390844;EH38D4390846;EH38D2179149;EH38D4390843;EH38D2179151;EH38D2179148;EH38D6157569;EH38F0054942;EH38D2179140;EH38D4390848	TF;dELS
1	68007956	68008827	872	DEL	0.910112	0.776119	0.814815	0.841508	0	.	.	1	EH38D4390954	pELS	GADD45A	0.0272629	-0.435618
1	68071283	68072545	1263	DEL	0	0.00746269	0	0.0038209	0	.	.	2	EH38D4391004	dELS
1	69161601	69163100	1500	DEL	0	0	0.00588235	0	0	.	.	2	EH38D4391583;EH38D4391581;EH38D2180313	CA
1	69246601	69267000	20400	DEL	0	0	0.00588235	0	0	.	.	2	EH38D2180359;EH38D4391606;EH38D2180360;EH38D4391608;EH38D2180369;EH38D2180370;EH38F0054962;EH38D2180364;EH38D2180367;EH38D4391605;EH38D4391603;EH38D4391607;EH38D4391604;EH38D4391602;EH38D2180373	CA-CTCF;CA;dELS;TF;CA-H3K4me3
1	69486401	69498100	11700	DUP	0	0	0.00588235	0	0	.	.	2	EH38D2180504;EH38D4391705;EH38D2180509	dELS;CA;CA-CTCF	DEPDC1	0.000887036	3.86776596316025
1	69996390	70002702	6313	DEL	0	0.00746269	0	0.0038209	0	.	.	1	EH38D2180839;EH38D2180837;EH38D4391892;EH38D4391891	CA;CA-CTCF
1	70374601	70392300	17700	DEL	0.00561798	0	0	0.00274157	0	LRRC7	intron	4	EH38D2181045;EH38D4392040;EH38D4392043;EH38D4392044;EH38D2181058;EH38D4392041;EH38D4392038;EH38D4392039;EH38D4392046;EH38D2181050;EH38D2181046;EH38D2181056;EH38D2181052;EH38D4392036	dELS;PLS;pELS;CA
1	70424269	70428503	4235	DUP	0.011236	0	0	0.00548315	0	LRRC7	intron	2	EH38D2181079;EH38D2181077	dELS;CA-H3K4me3
1	70648200	70650225	2026	DEL	0.0337079	0	0.0176471	0.0164494	0	LRRC40	intron	2
1	70754942	70755872	931	DUP	0.00588235	0	0	0.00287059	0	ANKRD13C	intron	2	EH38D4392201	dELS
1	70822509	70824667	2159	DEL	0.00561798	0	0	0.00274157	0	HHLA3	intron	2
1	70822605	70826749	4145	DUP	0	0	0.00588235	0	0	HHLA3	intron	2	EH38D2181340;EH38D4392235;EH38D4392234	pELS;PLS
1	71237363	71240327	2965	DEL	0	0.0149254	0.0117647	0.00764179	0	.	.	1	EH38D2181618	CA
1	71244098	71249596	5499	DEL	0	0.00746269	0.00588235	0.0038209	0	.	.	4	EH38D2181626;EH38D2181625;EH38D2181624;EH38D2181627	dELS
1	71246174	71247221	1048	DEL	0	0	0.00617284	0	0	.	.	2
1	71302001	71314500	12500	DEL	0	0.00746269	0	0.0038209	0	.	.	2	EH38D2181664;EH38D4392445;EH38D4392448;EH38D2181667;EH38D4392443;EH38D2181655;EH38D2181658;EH38D4392446;EH38D2181662;EH38D2181663;EH38D4392442	dELS;CA;CA-TF;CA-H3K4me3
1	71954884	71957879	2996	DEL	0	0	0.00588235	0	0	NEGR1	intron	4	EH38D4392717;EH38D2182109;EH38D2182106	CA-CTCF;dELS
1	72258948	72258948	369	INS	0.842697	0.858209	0.8	0.850639	0	NEGR1	intron	2
1	72268301	72291700	23400	DEL	0.00561798	0	0	0.00274157	0	NEGR1	intron	4	EH38D2182348;EH38D2182346;EH38D2182350;EH38D4392860;EH38D4392862;EH38D2182352;EH38F0001634;EH38D2182347;EH38D2182345	CA-CTCF;dELS;CA;TF
1	72449620	72450032	413	DEL	0.418605	0.164179	0.294872	0.288339	0	NEGR1	intron	4
1	72484916	72488757	3842	DEL	0.00561798	0	0	0.00274157	0	NEGR1	intron	4	EH38D4392964	CA
1	72553501	72598300	44800	DUP	0	0.00746269	0	0.0038209	0	NEGR1	intron	2	EH38D4393002;EH38D2182560;EH38D2182579;EH38D4393001;EH38D2182581;EH38D4393008;EH38D4393004;EH38D2182572;EH38D4393005;EH38D2182555;EH38D2182570;EH38D4392998;EH38F0001636;EH38D2182580;EH38D2182559;EH38D4393006;EH38D2182577;EH38D2182554;EH38D2182562;EH38D2182569;EH38D4392999;EH38D2182563;EH38D2182574;EH38D4393003;EH38D2182576;EH38D2182558;EH38D2182556;EH38D2182578	dELS;pELS;CA
1	72755344	72755492	149	DEL	0.012987	0.131148	0.0608108	0.0734852	0	.	.	1	EH38D2182675	dELS
1	72755692	72764074	8383	DEL	0.011236	0.126866	0.0529412	0.0704384	0	.	.	1	EH38D2182678;EH38D2182679	CA-H3K4me3;CA
1	72766306	72811802	45497	DEL	0.914773	0.686567	0.842105	0.797931	0	.	.	1	EH38D2182682;EH38D4393072;EH38D2182681;EH38D4393069;EH38D4393071;EH38D4393070;EH38D4393068;EH38D4393067	TF;CA;CA-H3K4me3
1	73076039	73080992	4954	DEL	0.00568182	0	0	0.00277273	0	.	.	2	EH38D2182820;EH38D2182819;EH38D6157987	dELS
1	73767239	73772669	5431	DEL	0	0.00746269	0	0.0038209	0	.	.	2	EH38D2183130	CA
1	74312431	74312682	252	DEL	0.488506	0.386364	0.475309	0.436209	0	.	.	1	EH38D4393456;EH38D4393455	CA
1	74351401	74364300	12900	DEL	0.011236	0	0	0.00548315	0	.	.	2	EH38D2183392;EH38D2183390;EH38D2183393;EH38D2183391;EH38D4393467	CA;dELS
1	75183597	75186011	2415	DEL	0	0.00746269	0.00588235	0.0038209	0	CRYZ	CDS	2
1	76133948	76134996	1049	DEL	0	0	0.00609756	0	0	.	.	1			SLC44A5	0.0301669	-2.32075
1	76299677	76302842	3166	DEL	0	0.00746269	0	0.0038209	0	MSH4	intron	2	EH38D2184500	CA-CTCF
1	76813804	76818048	4245	DEL	0	0	0.00588235	0	0	ST6GALNAC3	intron	2	EH38D2184931;EH38D2184934;EH38D2184933;EH38D2184932	CA-H3K4me3;pELS;dELS;CA
1	76900599	76903386	2788	DEL	0.0224719	0	0	0.0109663	0	ST6GALNAC3	intron	2	EH38D2185004	CA-CTCF
1	76912562	76918047	5486	DUP	0	0	0.00588235	0	0	ST6GALNAC3	intron	2	EH38F0001705;EH38D2185015;EH38D4394386	TF;CA
1	77127514	77128671	1158	DEL	0.011236	0	0	0.00548315	0	.	.	2
1	77253892	77260228	6337	DEL	0	0.00746269	0	0.0038209	0	.	.	2	EH38D4394512;EH38D2185278	CA-TF;CA
1	77607611	77612792	5182	DEL	0	0.00746269	0	0.0038209	0	PIGK	intron	2	EH38D4394667;EH38D2185536;EH38F0054980;EH38D2185535	CA-CTCF;CA;TF
1	77938473	77938473	746	INS	0.308989	0.223881	0.270588	0.265413	0	AK5	intron	2
1	78883005	78884054	1050	DUP	0	0	0.00609756	0	0	.	.	2			USP33	0.00204089	3.34980867518109
1	79598024	79601636	3613	DEL	0.00561798	0	0	0.00274157	0	.	.	2	EH38D2187025	dELS
1	79897744	79898209	466	DEL	0	0.0151515	0.0320513	0.00775758	0.00222095	.	.	1	EH38D4395700	dELS
1	79928825	79929116	292	DEL	0	0.0149254	0	0.00764179	0	.	.	1
1	80271155	80271155	281	INS	0.775281	0.835821	0.788235	0.806277	0	.	.	2
1	80319673	80322189	2517	DEL	0	0	0.0060241	0	0	.	.	2	EH38D4395823	dELS
1	80349421	80349421	184	INS	0.393258	0.843284	0.623529	0.623671	0	.	.	2
1	80545257	80545257	350	INS	0.337079	0.738806	0.523529	0.542763	0	.	.	2
1	81293857	81293857	183	INS	0.0449438	0.0298507	0.0411765	0.0372162	0	.	.	2
1	81999701	82009000	9300	DEL	0	0	0.00588235	0	0	.	.	2	EH38D2188504;EH38D2188500;EH38D2188506;EH38D4396448;EH38D2188502;EH38D4396449;EH38D4396450;EH38D2188499;EH38D2188503	dELS;CA;CA-CTCF
1	82804001	82806473	2473	DUP	0	0.00746269	0	0.0038209	0	.	.	2	EH38D4396745;EH38D4396746;EH38D2189137	dELS
1	83284801	83302700	17900	DEL	0	0.00746269	0	0.0038209	0	.	.	2	EH38D2189484;EH38D2189480;EH38D2189474;EH38D4396906;EH38D4396907;EH38D4396909;EH38D2189485;EH38D2189479;EH38D4396914;EH38D4396910;EH38D2189483;EH38D4396912;EH38D6158724;EH38D2189477;EH38D4396905;EH38D2189478	dELS;CA-H3K4me3;CA-TF;CA;CA-CTCF
1	83302348	83304293	1946	DEL	0.00561798	0	0	0.00274157	0	.	.	2	EH38D2189487;EH38D2189484;EH38D2189489;EH38D2189488;EH38D2189486;EH38D2189485	dELS
1	83822901	83833750	10850	DUP	0	0	0.0119048	0	0	.	.	1	EH38F0001820	TF
1	84126184	84127091	908	DEL	0	0.00746269	0	0.0038209	0	.	.	1	EH38D2189999;EH38D2189998	CA;dELS
1	84388342	84388954	613	DEL	0	0.00746269	0.00657895	0.0038209	0	TTLL7	intron	1			TTLL7	0.0129418	-2.73247
1	84711717	84715963	4247	DEL	0.365169	0.0597015	0.158824	0.208769	0	.	.	1	EH38D4397484;EH38D2190474;EH38D4397485;EH38D4397483;EH38D2190473;EH38D2190471	dELS;pELS
1	85538530	85543900	5371	DEL	0	0.00746269	0	0.0038209	0	WDR63	CDS	2
1	85910985	85915402	4418	DEL	0.011236	0	0	0.00548315	0	DDAH1	intron	2	EH38D4398180;EH38D2191585;EH38D2191583;EH38D2191586;EH38D2191584;EH38D4398181	dELS
1	85980180	86005505	25326	mCNV	0.988764	1	1	0.994517	NA	DDAH1	intron	2	EH38D2219039;EH38D4398214;EH38D4417571;EH38D2219036;EH38D4417570;EH38D2219038;EH38D2219035;EH38D2219026;EH38D4417565;EH38D4417567;EH38D2191668;EH38D2219025;EH38D2191654;EH38D4417568;EH38D2219028;EH38D4417566;EH38D2191657;EH38D2219032;EH38D4398213;EH38D4398219;EH38D4398215;EH38D2191670;EH38D4398216;EH38D2191667;EH38D2191655;EH38D2191659;EH38D4398221;EH38D2191656;EH38D4398218;EH38D4398217	dELS;CA
1	86400851	86404538	3688	DEL	0.280899	0.164179	0.2	0.221138	0	COL24A1	intron	1	EH38D4398404;EH38D2191958;EH38D4398405	CA-H3K4me3;dELS
1	86863401	86882400	19000	DUP	0	0	0.00588235	0	0	.	.	2	EH38D2192298;EH38D2192293;EH38D4398608;EH38D2192297;EH38D4398599	dELS;pELS;CA-TF;CA;CA-CTCF	DDAH1	2.866433e-11	6.07954500778659
1	86920246	86924601	4356	DEL	0.00561798	0	0	0.00274157	0	CLCA2	CDS	2	EH38D2192344;EH38D4398631	CA-TF
1	87077501	87096900	19400	DUP	0.011236	0	0.00588235	0.00548315	0	.	.	2	EH38D2192467;EH38D2192469;EH38D4398708;EH38D4398706;EH38D2192471;EH38D4398709;EH38D6159022;EH38D4398707	dELS;CA-CTCF
1	87764268	87767861	3594	DEL	0	0.00746269	0	0.0038209	0	.	.	2	EH38D4399113;EH38D4399112;EH38D2193085;EH38D2193084	CA;dELS
1	87946482	87947582	1101	DEL	0	0	0.0060241	0	0	.	.	2	EH38D2193270	CA
1	87960956	87964731	3776	DUP	0	0	0.00588235	0	0	.	.	2	EH38D2193274;EH38D4399236;EH38D2193275;EH38D4399234;EH38D4399235;EH38D2193278;EH38D2193280;EH38D2193276	dELS
1	88189001	88194980	5980	DEL	0.00561798	0	0	0.00274157	0	.	.	2	EH38D2193470;EH38D4399344;EH38D2193471;EH38D2193472	CA-CTCF;dELS;CA
1	89081101	89098800	17700	DEL	0.00561798	0	0	0.00274157	0	.	.	2	EH38D4399726;EH38D4399727;EH38F0001928;EH38D4399724;EH38D4399725	dELS;CA;TF
1	89094518	89095340	823	DEL	0.0284091	0.0373134	0.0394737	0.0329681	0	.	.	1			ENSG00000241975	0.0210088	-1.19495
1	89309090	89309673	584	DEL	0.00574713	0	0	0.0028046	0	.	.	2
1	89475901	89478626	2726	DEL	0.106742	0.276119	0.176471	0.193463	0	GBP3	CDS	1	EH38D4399917;EH38D4399916	CA-CTCF;CA	GBP3	0.0152171	0.585207943365036
1	89480001	89524700	44700	DEL	0.00561798	0	0	0.00274157	0	GBP3,GBP1	CDS	4	EH38D2194464;EH38D4399923;EH38D2194453;EH38D4399931;EH38D4399918;EH38D4399940;EH38D2194439;EH38D2194433;EH38D4399927;EH38D4399938;EH38D4399921;EH38D4399941;EH38D2194447;EH38D4399942;EH38D2194441;EH38D4399926;EH38D2194452;EH38D4399935;EH38D2194463;EH38D2194443;EH38D2194449;EH38F0001933;EH38D4399928;EH38D4399939;EH38D2194458;EH38D2194434;EH38D2194459;EH38D4399925;EH38D4399936;EH38D2194450;EH38D4399…	dELS;PLS;pELS;TF;CA;CA-H3K4me3
1	89677601	89681145	3545	DEL	0	0	0.00588235	0	0	.	.	2	EH38D4400055	CA
1	90273150	90275490	2341	DEL	0.00561798	0	0	0.00274157	0	.	.	2	EH38D2195102;EH38D4400426;EH38D4400424;EH38D2195108;EH38D2195103;EH38D2195107;EH38D4400425	dELS
1	90298135	90299383	1249	DEL	0.0116279	0	0	0.00567442	0	LRRC8D	intron	4	EH38D4400445;EH38D4400447;EH38D4400446;EH38D4400444	dELS
1	90305481	90307641	2161	DEL	0.0113636	0	0	0.00554545	0	LRRC8D	intron	4	EH38D4400455;EH38D4400457;EH38D4400456	dELS
1	90434238	90434238	266	INS	0.0955056	0.0373134	0.0588235	0.0657112	0	.	.	2
1	90547201	90557400	10200	DEL	0	0	0.00588235	0	0	.	.	2	EH38D2195392;EH38D2195393	dELS
1	90824201	90836100	11900	DEL	0	0	0.00588235	0	0	.	.	2	EH38D2195572;EH38D4400731;EH38D4400728;EH38D4400729;EH38F0001963;EH38D4400730;EH38D4400733;EH38D2195578	dELS;CA-CTCF;TF;CA;CA-H3K4me3
1	91040177	91040395	219	DEL	0.0123457	0.00757576	0.012987	0.00990348	0	.	.	2	EH38D2195704	CA-TF
1	91732501	91742600	10100	DUP	0	0	0.0060241	0	0	HFM1	CDS	4	EH38D2196188;EH38D2196184;EH38D2196186;EH38D2196187	dELS;CA;CA-CTCF
1	92232061	92233333	1273	DEL	0.0393258	0.395522	0.270588	0.221698	0	TGFBR3	intron	1	EH38D4401400;EH38D2196616;EH38D2196617	dELS
1	92579198	92585022	5825	DEL	0	0.00746269	0	0.0038209	0	BTBD8	intron	2	EH38D4401614;EH38D2196937;EH38D2196935;EH38D4401611	CA-H3K4me3;CA;pELS
1	93007030	93007216	187	DEL	0	0	0.00714286	0	0	EVI5	intron	2
1	93118901	93129300	10400	DUP	0	0	0.00609756	0	0	EVI5	CDS	2	EH38D2197293;EH38D2197294;EH38D2197289;EH38D4401855;EH38D2197287;EH38D4401853	CA;CA-TF;CA-H3K4me3;dELS	ENSG00000229052	0.000363603	3.99307281153144
1	93291981	93292800	820	DEL	0.142045	0.119403	0.160494	0.130453	0	.	.	1	EH38D2197409	CA-TF
1	93571676	93572383	708	DEL	0.00574713	0	0	0.0028046	0	MTF2	intron	4	EH38D4402131	dELS
1	93634156	93635332	1177	DEL	0	0.00746269	0	0.0038209	0	TMED5	intron	2	EH38D2197728	dELS
1	94288372	94291256	2885	DEL	0.617978	0.320896	0.488235	0.465872	0	BCAR3	intron	4	EH38D2198394;EH38D4402664;EH38D4402665;EH38D4402661;EH38D4402662;EH38D4402663	dELS
1	95439801	95445900	6100	DEL	0.00561798	0	0	0.00274157	0	.	.	3	EH38D4403453;EH38D2199636;EH38D6159697;EH38D4403454;EH38D4403449;EH38D4403451;EH38D4403450	dELS
1	95522259	95525936	3678	DEL	0.130682	0	0.0273973	0.0637727	0.00141243	ALG14	intron	3	EH38D2199730;EH38D2199729	dELS;CA
1	97898604	97901227	2624	DEL	0.00561798	0	0	0.00274157	0	DPYD	intron	4	EH38D2201338;EH38D2201337;EH38D2201339;EH38D2201335;EH38D2201336	dELS
1	98903493	98904126	634	DEL	0	0.0227273	0.00649351	0.0116364	0	.	.	1
1	99118704	99124975	6272	DEL	0	0	0.0117647	0	0	.	.	2	EH38D4404943;EH38D4404944	CA-CTCF;CA
1	99404634	99407868	3235	DEL	0	0.0223881	0.0176471	0.0114627	0	PLPPR5	intron	2	EH38D4405050;EH38D4405048;EH38D2202424;EH38D4405049	dELS;CA-CTCF
1	100178555	100178555	706	INS	0.0842697	0.0298507	0.0294118	0.0564072	0	FRRS1	intron	2			ENSG00000228084	0.0381681	1.24500991029523
1	101284769	101284769	670	INS	0.337079	0.485075	0.482353	0.412853	0	.	.	2	EH38D2203877	CA	ENSG00000230946	0.6786349;0.004021522	-0.485465
1	101529997	101531793	1797	DEL	0	0	0.00588235	0	0	.	.	2	EH38D4406078;EH38D2204079;EH38D2204080	pELS;dELS	ENSG00000225938	0.0338514	-2.73225
1	101722734	101724208	1475	DEL	0	0	0.00588235	0	0	.	.	2	EH38D4406196;EH38D2204281;EH38D2204280	dELS;pELS
1	102288363	102289577	1215	DEL	0.00568182	0.0149254	0	0.0104145	0	OLFM3	intron	2	EH38D4406423	CA
1	102397920	102398598	679	DEL	0.00574713	0	0	0.0028046	0	OLFM3	intron	2
1	102558601	102601000	42400	DEL	0	0	0.00588235	0	0	.	.	2	EH38D6160216;EH38D4406534;EH38D4406538;EH38D4406537;EH38D4406532;EH38D2204873;EH38D4406539;EH38D2204883;EH38D2204863;EH38D4406546;EH38D2204878;EH38D4406541;EH38D4406535;EH38D2204869;EH38D4406533;EH38D2204874;EH38D4406542;EH38D2204881;EH38D2204867;EH38D4406536;EH38D4406548;EH38D2204864;EH38D4406540;EH38D4406545;EH38D2204884;EH38D2204871;EH38D2204876;EH38D2204870;EH38D2204857	CA-CTCF;dELS;CA
1	102658958	102659409	452	DEL	0.00581395	0	0	0.00283721	0	.	.	2	EH38D4406559;EH38D4406558	CA;CA-CTCF
1	102966635	102967352	718	DEL	0	0.00769231	0	0.00393846	0	.	.	2	EH38D2205013	CA
1	102976301	103046600	70300	DEL	0.00561798	0	0	0.00274157	0	.	.	2	EH38D4406620;EH38D2205042;EH38D2205031;EH38D2205037;EH38D4406631;EH38D2205019;EH38D4406624;EH38D2205030;EH38D4406628;EH38D2205015;EH38D4406619;EH38D2205026;EH38D2205018;EH38D2205016;EH38D4406622;EH38D4406630;EH38D2205034;EH38F0002186;EH38D2205024;EH38D2205039;EH38D2205028;EH38D2205040;EH38D2205029;EH38D2205033;EH38D4406629	dELS;CA-H3K4me3;CA-CTCF;CA;TF
1	103702401	103736400	34000	DEL	0.00561798	0	0	0.00274157	0	.	.	4	EH38D2205444;EH38D2205440;EH38D2205427;EH38D2205430;EH38D4406845;EH38D4406847;EH38D4406848;EH38D4406844;EH38D4406843;EH38D2205429;EH38D4406846;EH38D2205433;EH38D2205438;EH38D2205434;EH38D2205447;EH38D4406851;EH38D2205439;EH38D4406850;EH38D4406849;EH38D2205428	dELS;CA-CTCF;CA;CA-H3K4me3
1	103785265	103785265	5205	INS	1	1	1	1	0	.	.	2
1	104104431	104143790	39360	mCNV	0	0.19403	0.0843373	0.0993433	NA	AMY2B	CDS	2	EH38D4406962;EH38D4406965;EH38D4406967;EH38F0002200;EH38D4406972;EH38D4406966;EH38D4406957;EH38D4406964;EH38D2205621;EH38D4406956;EH38D2205618;EH38D4406963;EH38D4406955;EH38D4406954	PLS;dELS;TF;CA-CTCF;CA
1	104106801	104117000	10200	DUP	0	0	0.0060241	0	0	AMY2B	CDS	1	EH38F0002200;EH38D4406962	TF;PLS
1	104118601	104163400	44800	mCNV	0.0232558	0.0149254	0.0886076	0.0189906	NA	AMY2B,AMY2A	CDS	2	EH38D2205626;EH38D4406978;EH38D4406965;EH38D4406967;EH38D4406972;EH38D4406966;EH38D4406964;EH38D2205621;EH38D4406976;EH38D2205618;EH38D4406963	pELS;dELS;CA-CTCF;CA
1	104145063	104164708	19646	mCNV	0.0116279	0.15873	0.025974	0.0869443	NA	AMY2A	CDS	2	EH38D2205626;EH38D4406978;EH38D4406976	pELS
1	104153301	104163900	10600	DEL	0	0.00793651	0	0.00406349	0	AMY2A	CDS	1	EH38D2205626;EH38D4406978;EH38D4406976	pELS
1	104480854	104480854	2615	INS	1	1	1	1	0	.	.	2
1	105254999	105256206	1208	DEL	0.477011	0.104478	0.278571	0.286274	0	.	.	1
1	105667544	105668471	928	DEL	0.113636	0.134328	0.175	0.124231	0	.	.	1
1	105736253	105736253	459	INS	0.286517	0.0149254	0.0823529	0.147462	0.00896673	.	.	2
1	105832837	105844400	11564	DEL	0.0505618	0	0.0294118	0.0246742	0	.	.	1	EH38D4407331	CA
1	105993501	106005600	12100	DUP	0	0	0.00588235	0	0	.	.	2	EH38D2206204;EH38D2206206;EH38D4407360	dELS;TF
1	106015814	106023397	7584	DEL	0.533708	0.350746	0.447059	0.440032	0	.	.	1	EH38D2206216;EH38D2206214;EH38D2206215;EH38D4407365	CA;CA-TF;CA-CTCF
1	106883201	106893800	10600	DEL	0.00561798	0	0	0.00274157	0	.	.	2	EH38D4407567;EH38D4407569;EH38D2206523	CA-CTCF;CA
1	107655281	107663738	8458	DEL	0	0.00746269	0.00588235	0.0038209	0	.	.	2	EH38D4407837;EH38D2206995;EH38D2206996;EH38D2206997;EH38D2206993	CA;CA-CTCF
1	107896824	107899357	2534	DEL	0.0224719	0.00746269	0.0176471	0.0147872	0	NTNG1	intron	2	EH38D4407947	dELS
1	108266159	108266159	2014	INS	0.41573	0.201493	0.276471	0.306041	0	VAV3	intron	2
1	108369434	108369987	554	DEL	0.00568182	0	0	0.00277273	0	VAV3	intron	2	EH38D6160611	dELS
1	108402971	108405484	2514	DEL	0.0393258	0.0223881	0.0529412	0.0306537	0	VAV3	intron	1	EH38D2207667;EH38D2207668	dELS
1	108599001	108610000	11000	DEL	0.00561798	0	0	0.00274157	0	.	.	2	EH38D4408350;EH38D2207856;EH38D4408347;EH38D4408345;EH38D4408349;EH38D4408346;EH38D2207858	dELS;CA
1	108733200	108737372	4173	DEL	0.477528	0.231343	0.264706	0.351481	0.00581086	SLC25A24	CDS	4	EH38D4408425;EH38D4408423;EH38D4408426;EH38D2207957;EH38D4408424;EH38D4408422;EH38F0002257;EH38D4408427;EH38D4408421	pELS;PLS;TF	SLC25A24;GPSM2;NTNG1	0.000454902;0.04092218;0.00752303	-0.645266
1	109216972	109223600	6629	DEL	0.00561798	0	0	0.00274157	0	.	.	4	EH38D4408596;EH38D2208155;EH38D2208153;EH38D4408595	dELS;CA-TF;CA
1	109348686	109349561	876	DEL	0	0	0.00625	0	0	STXBP3	intron	2			GPSM2;ENSG00000179902	0.03680119;0.009954189	-3.02864
1	109366987	109372023	5037	DEL	0.0730337	0.0373134	0.0411765	0.0547449	0	AKNAD1	CDS	1	EH38D4408675;EH38D4408679;EH38D4408680;EH38D4408674;EH38D2208281;EH38D2208278;EH38D4408676;EH38D4408678;EH38D4408677	dELS
1	109573230	109575182	1953	DEL	0.157303	0.283582	0.22619	0.221958	0	WDR47	intron	1	EH38D4408773	pELS
1	109602596	109603290	695	DEL	0.011236	0.0223881	0.0365854	0.0169458	0	.	.	1
1	109605730	109609443	3714	DEL	0	0	0.00588235	0	0	TAF13	CDS	4	EH38D4408802	dELS	WDR47	0.00154413	-3.79644
1	110187141	110191410	4270	DEL	0.685393	0.597015	0.689024	0.640144	0	.	.	1	EH38D4409489	dELS	GSTM4	0.5913238;0.5209762;1.615938e-05;0.8846042	0.759969355717984
1	110197193	110198285	1093	DUP	0	0.015625	0	0.008	0	.	.	2	EH38D2209102;EH38D4409498;EH38D4409500;EH38D4409499	pELS
1	110224917	110244424	19508	DEL	0.747191	0.686567	0.729412	0.716152	0	GSTM1	CDS	1	EH38D4409548;EH38D2209139;EH38D4409540;EH38D4409542;EH38D4409538;EH38D4409549;EH38D4409539;EH38D4409537;EH38D6160834;EH38D4409545;EH38D4409547;EH38D2209131;EH38D4409536;EH38D4409543;EH38D4409541;EH38D4409546	dELS;CA;PLS;pELS	KCNC4;GSTM1;GSTM5;GSTM4;GSTM2	0.04623037;0.9187797;5.361839e-45;7.037077e-06;3.015891e-07;1.488016e-16	1.51808188592428
1	110884301	110895100	10800	DUP	0	0	0.00588235	0	0	RBM15	CDS	4	EH38D2209916;EH38D2209908;EH38D4410356;EH38D2209910;EH38D4410358;EH38D4410360;EH38F0055164;EH38D2209912;EH38D4410359;EH38D2209917;EH38F0002304;EH38D2209919;EH38D4410357;EH38D2209915;EH38D2209914	dELS;TF	EPS8L3;ENSG00000273010	1.972119e-17;0.04059623	7.40792470575315
1	111212125	111214461	2337	DEL	0	0	0.0060241	0	0	.	.	2	EH38D4410682;EH38D4410684;EH38D2210224;EH38D4410685	pELS;PLS
1	111312691	111314765	2075	DEL	0	0.00746269	0	0.0038209	0	.	.	4	EH38D4410750;EH38D2210309;EH38D4410751;EH38D4410749;EH38D4410752;EH38D4410753	dELS
1	111376737	111388500	11764	DEL	0	0.0522388	0.0235294	0.0267463	0	.	.	1	EH38D2210345	CA-H3K4me3
1	111428434	111432128	3695	DUP	0	0.00746269	0	0.0038209	0	CD53	intron	2	EH38D4410816;EH38F0002312;EH38D2210384;EH38D4410815	dELS;TF
1	111472691	111477713	5023	DEL	0.0168539	0	0.00588235	0.00822472	0	.	.	2	EH38F0002318;EH38D4410834	TF;CA
1	111521700	111522128	429	DEL	0	0.00746269	0	0.0038209	0	.	.	2	EH38F0002322	TF
1	111827775	111836090	8316	DEL	0.011236	0.00746269	0.00588235	0.00930404	0	CHIA	5'UTR	2	EH38D2210687;EH38D2210691;EH38D4411056;EH38D2210688;EH38D4411057;EH38D2210690;EH38D4411055;EH38D4411054	CA-CTCF;pELS;dELS;CA-TF	WDR77	0.0170356	-2.96929
1	111896932	111901636	4705	DEL	0	0	0.00588235	0	0	.	.	2	EH38D4411091;EH38D4411090	dELS
1	111928827	111934824	5998	DEL	0	0.0149254	0	0.00764179	0	.	.	2	EH38D4411110;EH38D2210765;EH38D2210764	dELS;pELS;CA
1	112085453	112088495	3043	DEL	0.00561798	0	0	0.00274157	0	TMIGD3	intron	2	EH38D2210926;EH38D2210925	pELS
1	112983541	112987558	4018	DEL	0.00561798	0	0	0.00274157	0	CTTNBP2NL	intron	2	EH38D2211714;EH38D4411878;EH38D2211715;EH38D2211713	dELS
1	113206105	113207342	1238	INV	0	0	0.0176471	0	0.00595238	CAPZA1	intron	2			SLC16A1	0.0283663	-1.1247
1	113402173	113406584	4412	DEL	0	0.00746269	0	0.0038209	0	.	.	4	EH38D4412244;EH38D4412241;EH38D4412243;EH38D2212142;EH38D2212144;EH38D4412242;EH38D2212147;EH38D2212143	dELS
1	113516071	113519954	3884	DEL	0	0.00746269	0	0.0038209	0	.	.	2	EH38D4412335;EH38D2212263;EH38D2212261;EH38D4412333;EH38D2212264;EH38D2212266	CA;dELS;CA-CTCF
1	113547601	113561000	13400	DEL	0.00561798	0	0	0.00274157	0	.	.	2	EH38D4412366;EH38D2212298;EH38D4412365;EH38D4412364;EH38D4412362;EH38F0055192;EH38D2212297;EH38F0002375	dELS;TF
1	113576901	113579100	2200	DEL	0.00568182	0	0	0.00277273	0	.	.	4	EH38D2212317;EH38D4412375	dELS
1	113764913	113767619	2707	DEL	0.00561798	0	0	0.00274157	0	.	.	2	EH38D2212478;EH38D4412485;EH38F0055194	dELS;CA;TF
1	113799624	113800092	469	DEL	0.988636	0.80597	0.91358	0.895111	0	.	.	1			BCL2L15	0.0226103	-0.711343
1	114654351	114654351	204	INS	0.308989	0.380597	0.382353	0.345652	0	SYT6	intron	2	EH38D6161410	dELS
1	115193605	115195645	2041	DEL	0	0.00746269	0	0.0038209	0	DENND2C	intron	2	EH38D4413320	CA
1	115370719	115378952	8234	DUP	0.011236	0	0	0.00548315	0	.	.	2	EH38D2213744;EH38D2213745;EH38D4413407;EH38D2213739;EH38D4413408;EH38D4413405;EH38D4413406;EH38D2213740	dELS;CA
1	115716201	115727300	11100	DEL	0	0.00746269	0	0.0038209	0	.	.	4	EH38D2213964;EH38D4413552;EH38D6161500;EH38D4413555;EH38D2213958;EH38D2213961;EH38D6161501;EH38D4413556;EH38D2213952;EH38D2213956;EH38D2213953;EH38D2213949;EH38D2213962;EH38D2213951;EH38D2213963;EH38D4413553	dELS;CA-CTCF;CA-H3K4me3
1	116229480	116232842	3363	DEL	0.140449	0.208955	0.223529	0.175524	0	VANGL1	intron	4
1	116628852	116635077	6226	DEL	0	0.00746269	0	0.0038209	0	.	.	2	EH38D4414097;EH38D2214799;EH38D4414094	dELS;CA
1	117299041	117301500	2460	DEL	0	0	0.00632911	0	0	CD2	intron	2	EH38D2215611;EH38D4414718;EH38D4414719;EH38D4414717;EH38D2215614;EH38D4414716	dELS;pELS
1	117593426	117594951	1526	DEL	0.00568182	0	0.00617284	0.00277273	0	.	.	2	EH38D6161651;EH38D4414986;EH38D2215969;EH38D4414987	dELS
1	117880378	117881862	1485	DEL	0	0.104478	0.0297619	0.0534925	0	.	.	1
1	118229259	118238499	9241	DEL	0.00561798	0	0	0.00274157	0	.	.	2	EH38D4415463;EH38F0002516;EH38D4415468;EH38D4415465;EH38D4415467;EH38D4415462;EH38D2216603;EH38D2216604	pELS;CA-TF;dELS
1	118684673	118684673	179	INS	0.00561798	0.00746269	0.0176471	0.00656247	0	SPAG17	intron	2
1	118931730	118931730	2814	INS	0.859551	0.925373	0.905882	0.893252	0	.	.	2
1	119861379	119862597	1219	DEL	0.00561798	0	0	0.00274157	0	.	.	2	EH38D2217735;EH38D4416155;EH38D4416154	dELS
1	120012850	120013628	779	DEL	0.0795455	0	0	0.0388182	0.0268034	.	.	1
1	120368185	120371598	3414	DEL	0	0	0.0117647	0	0	.	.	2	EH38D4416497;EH38D2218228;EH38D4416496	dELS;CA-CTCF	ENSG00000198857;ENSG00000233029;ENSG00000273406	0.03457753;0.0472027;0.01917629	-1.52593
1	145096501	145097081	581	DUP	0	0	0.00617284	0	0	SEC22B	CDS	2	EH38D4416658;EH38D4416656;EH38D4416657	PLS;pELS	LIX1L;ENSG00000232637;ENSG00000235398	0.04172979;0.005497424;0.01770997	3.04932835488115
1	145407921	145408659	739	DEL	0.00574713	0	0	0.0028046	0	NBPF20,NBPF10,NBPF19	intron	2	EH38F0073411;EH38F0055282	TF
1	145434825	145435933	1109	DEL	0.00568182	0	0	0.00277273	0	NBPF20,NBPF10,NBPF19	intron	2	EH38D4417925;EH38D4417924;EH38D4417923;EH38D2219388	dELS
1	146955427	146959750	4324	DEL	0	0	0.00588235	0	0	NBPF19	intron	2	EH38D2219878;EH38D4418435;EH38D2219879	CA-CTCF;dELS;CA	ENSG00000229952	0.0290575	-2.24829
1	149035801	149088300	52500	DEL	0.0170455	0	0.0119048	0.00831818	0	.	.	1	EH38D4417173;EH38D4417167;EH38D4417164;EH38D4417165;EH38D4417172;EH38D2218812;EH38D4417166;EH38D4417171	CA;dELS;CA-CTCF
1	149035808	149053207	17400	DEL	0.00568182	0.106061	0.0119048	0.0570758	0.0184894	.	.	1	EH38D4417165;EH38D4417164	dELS;CA-CTCF	HIST2H4A	0.0358923	-1.27764
1	149042427	149201079	158653	DEL	0.123596	0.153846	0.136905	0.139084	0	.	.	1	EH38D4417173;EH38D2218822;EH38D4417187;EH38D4417198;EH38D2218837;EH38D4417194;EH38D4417199;EH38D2218816;EH38D2218821;EH38D4417192;EH38D4417193;EH38D2218836;EH38D2218834;EH38D4417217;EH38D2218840;EH38D2218815;EH38D4417171;EH38D4417182;EH38D4417164;EH38D2218825;EH38D2218820;EH38D4417191;EH38D4417216;EH38D4417208;EH38D2218831;EH38D4417212;EH38D4417204;EH38D4417203;EH38D4417181;EH38D4417167;EH38D2218…	CA;CA-H3K4me3;dELS;PLS;pELS;CA-CTCF;TF	ENSG00000234571	0.4596344;0.5320221;0.4239731;0.8684875;0.9696088;0.9696088;0.8349625;0.2707658;0.01337033;0.05070582;0.5388848	0.451100898901342
1	149128302	149206600	78299	mCNV	0.0337079	0	0.0238095	0.0164494	NA	.	.	2	EH38D4417198;EH38D4417187;EH38D2218837;EH38D4417219;EH38D4417194;EH38D4417199;EH38D4417192;EH38D4417193;EH38D2218836;EH38D2218834;EH38D4417217;EH38D2218840;EH38D2218825;EH38D4417191;EH38D4417216;EH38D4417208;EH38D2218831;EH38D4417212;EH38D4417204;EH38D4417203;EH38D2218828;EH38D6162060;EH38D4417196;EH38D2218849;EH38D4417184;EH38D4417210;EH38D4417209;EH38D2218842;EH38D4417206;EH38D2218838;EH38D6162…	CA;CA-H3K4me3;dELS;PLS;pELS;CA-CTCF;TF	PPIAL4C	0.01050981;0.4090104	1.33111978729415
1	150338255	150342446	4192	DEL	0	0.00746269	0	0.0038209	0	RPRD2	intron	4	EH38D4419726;EH38D2221149;EH38D4419724;EH38D4419723;EH38D4419721;EH38D4419720;EH38D4419722	dELS;CA-H3K4me3;pELS
1	150860263	150862810	2548	DEL	0	0.0298507	0.0235294	0.0152836	0	.	.	2	EH38D2221609;EH38D4420218	dELS	SETDB1;ADAMTSL4;CTSK	0.02481912;0.007743291;0.001599099	-2.16039
1	150987846	150993800	5955	DEL	0	0	0.00588235	0	0	PRUNE1	CDS	4			CA14	0.0252913	-2.73699
1	151423643	151426016	2374	DEL	0.0227273	0	0	0.0110909	0	POGZ	intron	4
1	151469608	151475000	5393	DEL	0	0	0.00588235	0	0	.	.	4	EH38D2222154;EH38D6162891;EH38D2222152;EH38D2222150;EH38D4420858;EH38D4420861	dELS;TF	PI4KB;ENSG00000203288	0.001251707;0.02265463	-6.71866
1	151881629	151884700	3072	DEL	0.00561798	0	0	0.00274157	0	THEM4	CDS	4	EH38D4421285;EH38D4421286;EH38D2222567;EH38D2222566;EH38D4421283;EH38D4421284	pELS;PLS
1	152555554	152588042	32489	DEL	0.55618	0.589552	0.588235	0.573266	0	LCE3C,LCE3B	CDS	1	EH38D4421701;EH38D4421699	dELS;CA-CTCF	C2CD4D	0.0345535	-0.416948
1	152760333	152770812	10480	DEL	0.0449438	0.358209	0.178571	0.205336	0	LCE1E,LCE1D	CDS	1	EH38D2223148;EH38D2223147	CA
1	153060769	153060769	200	INS	0.668539	0.432836	0.547059	0.547859	0	.	.	2			SLC39A1;ENSG00000238279	0.563516;0.01577747;0.04504879	0.452947404928665
1	153133706	153133963	258	DEL	0.666667	0.530303	0.521127	0.596848	0	.	.	1			SLC39A1	0.0167157	-0.446507
1	154639069	154641204	2136	DEL	0	0	0.0117647	0	0	.	.	2	EH38D2224718	dELS	PMVK;ENSG00000273110	0.02320386;0.02668966	-1.92606
1	154854902	154856417	1516	DEL	0	0.00746269	0.0060241	0.0038209	0	.	.	2	EH38D2224988;EH38D6163415	CA;dELS	ENSG00000160766;EFNA1;EFNA4	6.285072e-06;0.02817414;0.004451389	-4.62021
1	154998784	155000124	1341	DEL	0	0	0.0060241	0	0	DCST2	CDS	4	EH38D4423979;EH38D4423978	dELS	NUP210L;ENSG00000237872;ENSG00000273110	4.077988e-05;0.03740002;0.0373035	-4.27153
1	155183577	155204075	20499	mCNV	0.0224719	0.0149254	0	0.0186081	NA	MTX1	3'UTR	4	EH38D4424317;EH38D2225500;EH38D2225490;EH38D4424313;EH38D4424319;EH38D4424329;EH38D4424321;EH38D4424311;EH38D4424328;EH38D4424325;EH38D4424326;EH38D4424320;EH38D4424306;EH38D4424323;EH38D4424327;EH38F0083616;EH38D2225503;EH38D4424307;EH38D4424315;EH38D4424304;EH38D4424318;EH38D4424308;EH38D4424324;EH38D4424316;EH38F0080366;EH38D2225484;EH38D2225493;EH38D4424310;EH38D4424322;EH38D4424312;EH38D4424…	dELS;pELS;PLS
1	155411372	155413298	1927	DEL	0	0.00746269	0	0.0038209	0	ASH1L	intron	4	EH38D4424536	TF
1	155522193	155522380	188	DEL	0.00625	0	0	0.00305	0	ASH1L	intron	4	EH38D4424602	dELS
1	157173822	157175428	1607	DEL	0.304598	0.0970149	0.271084	0.198315	0.00261619	.	.	1			SH2D2A;PRCC;APOA1BP;TTC24	0.04343867;0.04637596;0.03298074;0.3198424;0.02814742	-0.397243
1	158261929	158271244	9316	DEL	0	0	0.00588235	0	0	CD1C	CDS	2	EH38D2228445;EH38D4427332;EH38D2228444;EH38D2228443;EH38D6164138	dELS;CA-CTCF	CD1E	0.0168002	-3.03011
1	158381240	158382591	1352	DEL	0	0	0.00595238	0	0	.	.	2
1	158488408	158488675	268	DEL	0.64881	0.492424	0.623457	0.56874	0	.	.	1
1	158726936	158728016	1081	DEL	0.191011	0.0909091	0.186747	0.139759	0	.	.	1			CD1E	0.0168002	0.612417295684345
1	158867530	158869981	2452	DEL	0.949438	0.731343	0.8	0.837774	0	.	.	1	EH38D2228750	dELS
1	158961347	158966206	4860	DEL	0	0.186567	0.0705882	0.0955224	0	.	.	1	EH38D4427603;EH38D4427601;EH38D2228805;EH38D4427602	dELS
1	158998587	158998587	151	INS	0.241573	0.171642	0.258824	0.205768	0	IFI16	intron	2
1	159013846	159018722	4877	DEL	0.00574713	0	0	0.0028046	0	IFI16	CDS	1	EH38D2228855;EH38D4427643	dELS
1	159066085	159068278	2194	DEL	0.011236	0	0.0117647	0.00548315	0	.	.	2	EH38D2228897;EH38D2228896	CA	PYHIN1	0.0291517	-2.17307
1	159088901	159091060	2160	DEL	0.00561798	0	0	0.00274157	0	.	.	2	EH38D2228906;EH38D4427684	dELS
1	159290701	159340400	49700	DEL	0	0	0.00588235	0	0	.	.	2	EH38D2229082;EH38D4427809;EH38F0002824;EH38D4427820;EH38D4427816;EH38D2229076;EH38D2229093;EH38D4427826;EH38D4427810;EH38D2229081;EH38D4427818;EH38D2229083;EH38D2229086;EH38D4427827;EH38D2229077;EH38D2229089;EH38D2229095;EH38D4427828;EH38D4427822	CA;CA-CTCF;TF;dELS;CA-H3K4me3;pELS	PEA15;KCNJ10	0.01563791;5.63533e-06	-4.71555
1	159648706	159649657	952	DEL	0.786517	0.798507	0.758824	0.792656	0	.	.	1	EH38D2229241	CA
1	160935278	160939911	4634	DEL	0	0.00746269	0	0.0038209	0	.	.	2	EH38D2230631	CA
1	161005684	161005684	777	INS	1	1	1	1	0	.	.	2
1	161401861	161409955	8095	DEL	0.00561798	0	0	0.00274157	0	.	.	2	EH38D2231124;EH38D4429720;EH38D4429722;EH38D4429718;EH38D4429719;EH38D4429721;EH38D4429717	CA-CTCF;pELS;CA-H3K4me3;dELS
1	161484868	161527133	42266	DEL	0.00561798	0.00757576	0.00588235	0.00662036	0	FCGR2A,HSPA6,FCGR3A	CDS	4	EH38D4429780;EH38D4429772;EH38D2231200;EH38D6164503;EH38D4429786;EH38D4429791;EH38D4429805;EH38D4429783;EH38D4429784;EH38D2231203;EH38D4429793;EH38D4429775;EH38D6164506;EH38D4429792;EH38D4429797;EH38D4429804;EH38D4429796;EH38D2231201;EH38D6164508;EH38D6164501;EH38D4429810;EH38D2231179;EH38D4429803;EH38D2231195;EH38D4429807;EH38D2231180;EH38D6164504;EH38D4429779;EH38D4429799;EH38D4429773;EH38D4429…	dELS;pELS;CA;PLS	ENSG00000239887	0.7536302;0.01309887	-2.64447
1	161517001	161638600	121600	mCNV	0.0337079	0.0298507	0.0705882	0.031733	NA	FCGR3A,FCGR2C,FCGR3B,FCGR2B	CDS	4	EH38D4429843;EH38D2231277;EH38D2231244;EH38D4429811;EH38D4429839;EH38D4429822;EH38D4429865;EH38D4429805;EH38D4429859;EH38D4429804;EH38D2231246;EH38D4429858;EH38D2231250;EH38D4429830;EH38D4429814;EH38D4429807;EH38D2231274;EH38D2231245;EH38D2231242;EH38D2231230;EH38D4429855;EH38D4429817;EH38D4429837;EH38D4429824;EH38D4429860;EH38D6164514;EH38D4429809;EH38D4429821;EH38D4429842;EH38D6164519;EH38D6164…	CA;dELS;CA-H3K4me3;pELS;PLS;CA-TF;TF;CA-CTCF	CD84;ENSG00000225217;ENSG00000226003;ENSG00000244682	0.0001940231;0.968201;0.01992015;0.02607332;0.002845988	1.60222099205173
1	161549359	161600820	51462	mCNV	0.370787	0.0895522	0.223529	0.226795	NA	FCGR2C,FCGR3B	CDS	4	EH38D4429843;EH38D4429818;EH38D2231262;EH38D2231244;EH38D4429832;EH38D4429847;EH38D4429823;EH38D4429839;EH38D4429822;EH38D4429853;EH38D4429835;EH38D4429838;EH38D2231246;EH38D2231250;EH38D6164518;EH38D4429830;EH38D4429849;EH38D4429850;EH38D6164512;EH38D2231245;EH38D4429848;EH38D2231242;EH38D4429852;EH38D4429855;EH38D4429837;EH38D4429824;EH38D6164514;EH38D4429851;EH38D4429821;EH38D4429842;EH38D4429…	CA;CA-H3K4me3;dELS;pELS;CA-CTCF;TF	SLAMF7;FCGR3B;FCGR3A;ENSG00000225217;ENSG00000244682	0.04016308;3.916313e-07;0.02361248;1.295195e-09;3.580483e-09	1.28551564640229
1	161559118	161624083	64966	DEL	0.0337079	0.0820896	0.0411765	0.0584793	0	FCGR2C,FCGR3B	CDS	4	EH38D4429843;EH38D2231277;EH38D4429818;EH38D2231262;EH38D2231244;EH38D4429832;EH38D4429847;EH38D4429823;EH38D4429839;EH38D4429863;EH38D4429822;EH38D4429865;EH38D4429853;EH38D4429835;EH38D4429838;EH38D4429859;EH38D2231246;EH38D4429858;EH38D4429867;EH38D2231250;EH38D6164518;EH38D4429862;EH38D4429830;EH38D4429849;EH38D4429850;EH38D2231274;EH38D2231245;EH38D4429848;EH38D2231242;EH38D4429852;EH38D4429…	CA;dELS;CA-H3K4me3;pELS;CA-CTCF;CA-TF;TF	FCGR3B;FCGR3A;ENSG00000225217;ENSG00000244682	0.7536302;4.195607e-05;0.02361248;0.007012052;0.007776093	1.41426823187871
1	162230735	162231291	557	DEL	0.417647	0.164179	0.288462	0.287871	0	NOS1AP	intron	1	EH38D2231921	dELS
1	162278231	162279477	1247	DEL	0	0	0.00609756	0	0	NOS1AP	intron	2			RGS5	0.0353666	-2.48325
1	162581029	162584099	3071	DEL	0.00561798	0	0	0.00274157	0	.	.	4	EH38D2232239;EH38D2232240;EH38D2232241;EH38D4430546	dELS
1	162981617	162985712	4096	DEL	0	0.00746269	0	0.0038209	0	.	.	2	EH38D4430759;EH38D4430758;EH38D4430757	dELS
1	162994105	162994902	798	DEL	0.00568182	0	0	0.00277273	0	.	.	2
1	163123881	163124163	283	DUP	0	0	0.00641026	0	0	RGS5	intron	2
1	164418901	164424400	5500	DEL	0	0.00746269	0	0.0038209	0	.	.	2	EH38F0002921;EH38D2233504;EH38D2233502;EH38D2233503	TF;CA;dELS
1	166368692	166371122	2431	DEL	0.011236	0	0.0121951	0.00548315	0	.	.	2
1	166545601	166616400	70800	DEL	0.00561798	0	0	0.00274157	0	.	.	2	EH38D4432370;EH38D4432366;EH38D2235201;EH38D2235190;EH38F0002965;EH38F0002966;EH38D2235187;EH38D2235209;EH38D2235198;EH38D2235203;EH38F0002964;EH38F0002968;EH38D2235188;EH38D2235200;EH38D4432377;EH38D2235191;EH38D4432367;EH38D2235193;EH38D4432375;EH38D2235189;EH38D2235207;EH38F0002967;EH38D4432373;EH38D4432372;EH38D2235194;EH38D2235199;EH38D2235216;EH38D2235195;EH38F0002969;EH38D4432369	pELS;CA;dELS;TF;CA-CTCF;CA-TF
1	166551577	166552528	952	DEL	0	0.00746269	0	0.0038209	0	.	.	1
1	167194301	167205300	11000	DUP	0	0	0.00588235	0	0	POU2F1	intron	2	EH38D2235693;EH38D2235699;EH38D4432742;EH38D4432746;EH38D4432744;EH38D4432741;EH38D6164963;EH38D2235697;EH38D4432740;EH38D4432743;EH38D4432745;EH38D4432747;EH38F0055452;EH38D2235689;EH38D2235691;EH38D2235692	dELS;CA-CTCF;CA-TF;TF	MPC2	0.0344762	2.56454419008748
1	167710601	167715700	5100	DEL	0	0.00746269	0	0.0038209	0	MPZL1	intron	2	EH38F0073481;EH38D2236301;EH38D4433243;EH38D6165040;EH38D4433242;EH38D4433244	TF;dELS
1	167765323	167767596	2274	DEL	0	0.0223881	0.0176471	0.0114627	0	.	.	2	EH38D4433286;EH38D4433285;EH38D2236368;EH38D2236371	dELS
1	168089040	168091474	2435	DEL	0.0168539	0	0	0.00822472	0	GPR161	intron	4	EH38D2236654;EH38F0003006;EH38D4433493;EH38D2236653	dELS;TF
1	168178265	168180241	1977	DEL	0.00561798	0	0	0.00274157	0	.	.	2	EH38D4433558;EH38D2236730	pELS
1	168364734	168364734	982	INS	1	0.88806	0.935294	0.942687	0	.	.	2
1	169004358	169005229	872	DEL	0.0340909	0.104478	0.126506	0.0701289	0.00578864	.	.	1
1	169224953	169246606	21654	DEL	0.123596	0.298507	0.152941	0.21315	0.000286664	NME7	intron	1	EH38D6165168;EH38D4434172;EH38D4434171;EH38D4434174;EH38D4434170;EH38D2237732;EH38D4434173	CA;CA-H3K4me3;dELS;TF
1	169435646	169435963	318	DUP	0	0.0153846	0	0.00787692	0	SLC19A2	intron	4	EH38D2237864	CA-CTCF
1	169442973	169444324	1352	DEL	0.00568182	0	0	0.00277273	0	SLC19A2	intron	4	EH38D2237874;EH38D4434271	CA-CTCF;CA
1	170581278	170581632	355	DEL	0	0	0.00609756	0	0	.	.	2
1	171386636	171387046	411	DEL	0.0060241	0	0	0.00293976	0	.	.	2
1	171434153	171434447	295	DEL	0	0.00757576	0.00657895	0.00387879	0	.	.	2	EH38D2239464	CA
1	172389320	172396252	6933	DEL	0.00561798	0	0	0.00274157	0	C1orf105	CDS	2	EH38D2240327;EH38D2240328;EH38D4435703;EH38D4435701;EH38D6165385;EH38D4435702	dELS;CA-TF;pELS
1	172825833	172826952	1120	DEL	0.00581395	0	0.00617284	0.00283721	0	.	.	2	EH38D2240712	CA	TNFSF18	0.00942547	-3.05639
1	172918527	172923669	5143	DEL	0.011236	0	0.00588235	0.00548315	0	.	.	2	EH38D2240815;EH38D2240814;EH38D4436006;EH38D4436005;EH38D4436004;EH38D4436007;EH38D2240813	dELS
1	173886742	173886742	188	INS	0.58427	0.298507	0.370588	0.437959	0	.	.	2			ENSG00000223525	0.0349829	-0.367172
1	174011064	174018429	7366	DEL	0	0.00746269	0	0.0038209	0	.	.	2	EH38D6165531;EH38D2241633;EH38D2241634	dELS;CA-CTCF
1	174796555	174801869	5315	DEL	0.280899	0.134328	0.170588	0.205855	0	RABGAP1L	intron	1	EH38D4436902;EH38D6165600;EH38D2242199;EH38D2242197;EH38D4436901	dELS;CA-CTCF	SERPINC1	0.007583406;0.5852071	-0.658733
1	175290947	175291890	944	DEL	0	0	0.00588235	0	0	.	.	4	EH38D4437229	dELS
1	176079637	176085510	5874	DEL	0	0	0.00588235	0	0	COP1	intron	2	EH38D2243369;EH38D2243367;EH38D2243368;EH38D4437668;EH38D4437669	dELS;CA-CTCF
1	176478216	176478773	558	DEL	1	1	1	1	0	PAPPA2	intron	1
1	177573101	177584400	11300	DUP	0	0	0.00595238	0	0	.	.	2	EH38D4438276;EH38D4438277;EH38F0003211;EH38D2244463;EH38D4438278	dELS;TF;CA	RASAL2	0.00348296	2.82246475257337
1	177947895	177954297	6403	DEL	0	0.00746269	0	0.0038209	0	SEC16B,CRYZL2P-SEC16B	3'UTR	2	EH38D2244762;EH38D2244760;EH38D4438465;EH38D2244765;EH38F0003213;EH38D2244764;EH38D4438464;EH38D2244757;EH38D2244761	dELS;TF;CA
1	178054786	178057100	2315	DEL	0	0.00746269	0	0.0038209	0	.	.	2	EH38D2244851;EH38D4438518	dELS
1	178784394	178785947	1554	DEL	0	0	0.00588235	0	0	RALGPS2	intron	4	EH38F0003238;EH38D2245514	TF;dELS	RASAL2	0.0317653	-2.14728
1	178891565	178895957	4393	DEL	0.00561798	0	0	0.00274157	0	.	.	2	EH38D4439036;EH38D2245589	dELS
1	178948268	178975833	27566	DEL	0.011236	0	0.00588235	0.00548315	0	.	.	2	EH38D6165958;EH38D4439108;EH38D4439106;EH38D4439098;EH38F0003242;EH38D4439097;EH38D4439102;EH38D4439100;EH38D4439109;EH38D2245661;EH38D4439107;EH38D2245664;EH38D4439111;EH38D4439095;EH38F0003241;EH38D4439104	dELS;TF;CA;CA-CTCF;CA-H3K4me3;CA-TF	ENSG00000162779	0.000130989	-4.10957
1	178977401	178979805	2405	DEL	0	0	0.00588235	0	0	.	.	2	EH38D2245673;EH38D4439114	CA;CA-TF
1	179165205	179170368	5164	mCNV	0.011236	0	0.0117647	0.00548315	NA	ABL2	intron	2	EH38D4439302;EH38D4439303;EH38D4439306;EH38D4439305	pELS
1	179224501	179244800	20300	DUP	0	0.00746269	0	0.0038209	0	.	.	2	EH38D4439342;EH38D2245927;EH38D4439346;EH38F0003247;EH38D2245926;EH38D2245924;EH38F0003246;EH38D4439345;EH38D4439344	pELS;CA;CA-CTCF;TF;dELS
1	179329672	179333840	4169	DEL	0	0.0447761	0.0294118	0.0229254	0	.	.	4	EH38D2246004;EH38D4439394;EH38D4439395;EH38D2246003	pELS;CA;dELS
1	179455550	179458296	2747	DEL	0	0.0447761	0.0294118	0.0229254	0	AXDND1	intron	1
1	179607271	179608071	801	DEL	0.340909	0.384615	0.407407	0.363287	0	TDRD5	intron	4			ENSG00000230124	0.9296542;0.01764152	-0.449991
1	179806413	179807810	1398	DEL	0	0.0671642	0.0176471	0.0343881	0	.	.	1	EH38D2246299;EH38D4439658;EH38D4439659;EH38D4439660	dELS;pELS
1	180749768	180755393	5626	DEL	0	0.0149254	0.0117647	0.00764179	0	XPR1	intron	4	EH38D4440334;EH38D2247118;EH38D6166138;EH38D2247120	CA;dELS	TOR1AIP1	0.0206582	-2.01922
1	181027467	181027651	185	DUP	0	0	0.00617284	0	0	MR1	3'UTR	4	EH38D4440577	dELS
1	181230731	181240165	9435	DUP	0.00561798	0	0	0.00274157	0	.	.	2	EH38D2247608;EH38D4440811;EH38D2247610;EH38D2247607	dELS;CA
1	181387108	181388561	1454	DEL	0	0	0.0117647	0	0	.	.	2
1	181703320	181704530	1211	DEL	0.00561798	0	0	0.00274157	0	CACNA1E	intron	4
1	182083809	182087598	3790	DEL	0	0.00746269	0	0.0038209	0	.	.	2	EH38D2248168	dELS
1	182107606	182107606	562	INS	1	1	1	1	0	.	.	2
1	182107612	182107612	578	INS	1	1	1	1	0	.	.	2
1	182222999	182223924	926	DEL	0	0.00746269	0	0.0038209	0	.	.	2
1	182546100	182547903	1804	DEL	0	0	0.0117647	0	0	RNASEL	intron	4	EH38D2248598	pELS
1	182822075	182822075	596	INS	0.11236	0.119403	0.170588	0.115966	0.000318973	DHX9	intron	2
1	183308190	183309483	1294	INV	0	0	0.00588235	0	0	NMNAT2	intron	4	EH38D2249410	dELS
1	183308660	183309115	456	DEL	0.0411765	0	0.0297619	0.0200941	0	NMNAT2	intron	4	EH38D2249410	dELS
1	183497701	183509100	11400	DUP	0	0	0.00588235	0	0	SMG7	CDS	2	EH38D2249581;EH38D2249576;EH38D2249578;EH38D4442255;EH38D4442254;EH38D4442253;EH38D4442252;EH38D4442256	dELS
1	183549601	183551334	1734	DEL	0	0	0.00675676	0	0	NCF2	intron	4	EH38D4442312;EH38D2249624;EH38F0055595;EH38D4442310	dELS
1	183555579	183558816	3238	INV	0	0.00746269	0	0.0038209	0	NCF2	CDS	4	EH38D4442321;EH38D4442322;EH38D4442323;EH38D2249632;EH38D2249630;EH38D4442320	dELS;pELS
1	184848050	184851981	3932	DEL	0	0	0.00588235	0	0	FAM129A	intron	2	EH38D4443122;EH38D4443123;EH38D4443125;EH38D4443120;EH38D4443121;EH38D2250967;EH38D4443124	dELS;TF
1	184978101	184984962	6862	DEL	0.00561798	0	0	0.00274157	0	.	.	2	EH38D4443213;EH38D4443215;EH38D4443212;EH38D4443216;EH38D4443211	dELS;pELS
1	185009801	185011733	1933	DEL	0.140449	0.0149254	0.0529412	0.0761811	0	.	.	4	EH38D4443224;EH38F0003386	dELS;TF	ENSG00000116667	0.0426295	-0.859582
1	186834642	186838696	4055	DEL	0.00561798	0	0	0.00274157	0	PLA2G4A	intron	4	EH38D2252603;EH38D2252602	dELS
1	186938031	186940455	2425	DEL	0	0	0.00625	0	0	PLA2G4A	intron	4	EH38D4444189	CA
1	187106942	187106942	543	INS	0.219101	0.268657	0.247059	0.244474	0	.	.	2
1	187301451	187313300	11850	DUP	0.00561798	0	0.00588235	0.00274157	0	.	.	2	EH38D2252942;EH38D4444347;EH38D4444349;EH38D2252939;EH38D2252937	CA;dELS;CA-H3K4me3;CA-CTCF	ENSG00000233196	0.0436592	2.72369816091962
1	187464827	187466729	1903	INV	1	0.761194	0.952941	0.877731	0.0243635	.	.	2
1	187512201	187544700	32500	DUP	0	0.00746269	0	0.0038209	0	.	.	2	EH38D2253062;EH38D2253073;EH38D2253069;EH38D4444425;EH38D4444424;EH38D2253061;EH38D2253060;EH38D2253074;EH38D4444418;EH38D4444420;EH38D4444419;EH38D2253065;EH38D2253068;EH38D2253067	CA-H3K4me3;CA;dELS;CA-CTCF
1	187716103	187722533	6431	DEL	0	0.507463	0.182353	0.259821	0.00557496	.	.	1	EH38D2253168;EH38D2253169	CA
1	187808766	187810380	1615	DEL	0	0	0.00588235	0	0	.	.	2	EH38D4444519;EH38D4444518	dELS
1	188392312	188397032	4721	DUP	0.00561798	0	0	0.00274157	0	.	.	2	EH38D4444712;EH38D2253563;EH38D4444713;EH38D2253562;EH38D2253568	dELS;CA;CA-H3K4me3
1	188539454	188540229	776	DEL	1	0.962687	0.976471	0.980896	0	.	.	1
1	188755901	188816800	60900	DUP	0	0	0.00588235	0	0	.	.	2	EH38D2253729;EH38D2253730;EH38D4444837;EH38D2253741;EH38D4444808;EH38D4444820;EH38D2253732;EH38D2253748;EH38D2253749;EH38D4444821;EH38D2253731;EH38D2253733;EH38D4444825;EH38D4444822;EH38D4444814;EH38D4444817;EH38D2253750;EH38D4444815;EH38D2253735;EH38D4444824;EH38D4444810;EH38D2253728;EH38D4444826;EH38D4444819;EH38D4444833;EH38D4444835;EH38D2253751;EH38D4444827;EH38D4444818;EH38D4444829;EH38D4444…	CA;CA-H3K4me3;dELS;CA-CTCF;CA-TF
1	188817401	188894900	77500	DUP	0	0	0.00588235	0	0	.	.	2	EH38D4444838;EH38D2253783;EH38D2253777;EH38D2253776;EH38F0003462;EH38D4444855;EH38D4444840;EH38D6166858;EH38F0003463;EH38D4444839;EH38D2253754;EH38D4444853;EH38D2253775;EH38D2253764;EH38D4444843;EH38D2253768;EH38D4444845;EH38D2253773;EH38D2253781;EH38D4444854;EH38D4444861;EH38D2253771;EH38D4444860;EH38D2253782;EH38D4444841;EH38D4444851;EH38D2253779;EH38D2253753;EH38D6166857;EH38D4444857;EH38D4444…	CA-H3K4me3;CA-CTCF;dELS;CA;pELS
1	188896001	189097700	201700	DUP	0	0	0.00588235	0	0	.	.	2	EH38D2253786;EH38D4444916;EH38D4444878;EH38D6166878;EH38D2253791;EH38D2253801;EH38D4444881;EH38D4444888;EH38D4444865;EH38D2253789;EH38D2253858;EH38D4444894;EH38D4444918;EH38D2253859;EH38D4444867;EH38D2253795;EH38D2253822;EH38D2253805;EH38D2253814;EH38D4444864;EH38D2253841;EH38D2253826;EH38D2253823;EH38D4444875;EH38D2253798;EH38D2253829;EH38D2253796;EH38D2253819;EH38D4444912;EH38D2253800;EH38D2253…	CA;CA-CTCF;TF;dELS;CA-H3K4me3
1	188931869	188933300	1432	DEL	0.00561798	0	0	0.00274157	0	.	.	2
1	188975251	188986300	11050	DUP	0	0	0.0119048	0	0	.	.	2	EH38D2253823;EH38D4444888	CA;dELS
1	188983301	188994948	11648	DUP	0	0.00746269	0	0.0038209	0	.	.	2	EH38D4444888;EH38D2253826	dELS
1	188995283	189011500	16218	DUP	0	0.00746269	0	0.0038209	0	.	.	2	EH38D4444893;EH38D2253828;EH38D4444894;EH38F0003464;EH38D2253827;EH38D4444895;EH38D2253829;EH38D2253833	CA;CA-H3K4me3;CA-CTCF;TF
1	189026101	189031300	5200	DEL	0	0.00746269	0	0.0038209	0	.	.	2	EH38D2253841	CA
1	189098301	189266700	168400	DUP	0	0	0.00588235	0	0	.	.	2	EH38D4444940;EH38D2253875;EH38D2253908;EH38F0003466;EH38D4444933;EH38F0003467;EH38D4444929;EH38D2253911;EH38D4444941;EH38D4444950;EH38D4444934;EH38D2253891;EH38D2253904;EH38F0003469;EH38D2253901;EH38D4444931;EH38D4444922;EH38D2253905;EH38D4444938;EH38D2253892;EH38D2253885;EH38D2253867;EH38D2253888;EH38D2253900;EH38D2253902;EH38D4444956;EH38D4444942;EH38D2253895;EH38D4444937;EH38D4444957;EH38D4444…	CA;dELS;TF;CA-H3K4me3;CA-CTCF;CA-TF
1	189198101	189346600	148500	DEL	0	0.00746269	0	0.0038209	0	.	.	2	EH38D2253956;EH38D2253932;EH38D4444960;EH38D2253950;EH38D2253911;EH38D2253935;EH38D2253928;EH38D4444950;EH38D4444978;EH38F0003469;EH38D4444961;EH38D4444972;EH38D2253957;EH38D2253941;EH38D4444956;EH38D2253946;EH38D2253958;EH38D4444974;EH38D4444962;EH38D4444955;EH38D2253959;EH38D2253922;EH38D2253938;EH38D4444979;EH38F0003468;EH38D4444976;EH38D4444977;EH38D2253951;EH38D4444964;EH38F0003470;EH38D4444…	CA;dELS;CA-CTCF;CA-H3K4me3;TF
1	189326201	189544067	217867	DEL	0.011236	0	0.00588235	0.00548315	0	.	.	2	EH38D4445016;EH38D2253971;EH38D2254019;EH38D2254030;EH38D2254032;EH38D2253992;EH38D4445013;EH38D2254025;EH38D4444997;EH38D2253988;EH38D2253981;EH38D2253957;EH38D2254024;EH38D2254004;EH38D4445036;EH38D2254000;EH38D2254029;EH38D2254014;EH38D4445012;EH38D4444985;EH38D2253958;EH38D4445033;EH38D4445004;EH38D2254027;EH38D4445037;EH38D4445005;EH38D4444988;EH38D2254016;EH38D2253970;EH38D2254031;EH38D4444…	CA;dELS;CA-CTCF;CA-TF;CA-H3K4me3;TF
1	189507701	189530900	23200	DUP	0	0	0.00588235	0	0	.	.	2	EH38D2254027;EH38D4445027;EH38D2254031;EH38D2254024;EH38D2254030;EH38D2254032;EH38D2254020;EH38D2254028;EH38D2254022;EH38D2254026;EH38D2254025;EH38D2254029;EH38D4445024	CA;CA-H3K4me3;CA-CTCF;dELS
1	189551801	189577200	25400	DEL	0.00561798	0	0	0.00274157	0	.	.	2	EH38D2254051;EH38D2254049;EH38D4445044;EH38D4445045;EH38D4445039;EH38D2254048;EH38D2254050;EH38D4445042;EH38D2254047;EH38D4445043;EH38D4445040	dELS;CA-H3K4me3;CA;CA-CTCF
1	189621833	189625924	4092	DEL	0.00561798	0	0	0.00274157	0	.	.	2	EH38F0003474;EH38D2254077	dELS;CA-TF
1	189887867	189891798	3932	DEL	0	0	0.0117647	0	0	.	.	2	EH38D4445150;EH38D2254212	CA
1	190002853	190002853	270	INS	0.47191	0.522388	0.441176	0.497755	0	.	.	2
1	190052629	190053961	1333	DEL	0.0337079	0	0	0.0164494	0.0047405	.	.	1	EH38D6166937	CA-CTCF
1	190235101	190245900	10800	DUP	0	0	0.00595238	0	0	BRINP3	intron	2	EH38D2254402;EH38D2254403;EH38D2254405;EH38D2254404;EH38F0003488	CA-CTCF;CA-H3K4me3;TF
1	190309825	190311762	1938	DEL	0.0168539	0	0.0117647	0.00822472	0	BRINP3	intron	2	EH38D4445250	dELS
1	190335201	190346100	10900	DUP	0	0	0.00588235	0	0	BRINP3	intron	2	EH38D4445256;EH38D4445259;EH38D2254450;EH38D2254449;EH38F0003492;EH38D4445258;EH38D4445260	dELS;CA-CTCF;TF;CA
1	190431551	190442600	11050	DUP	0	0	0.0125	0	1.73472e-18	BRINP3	intron	2	EH38D2254514;EH38D4445291;EH38D2254503;EH38D4445288;EH38D4445294;EH38D4445295;EH38D2254504;EH38D4445293;EH38D4445292;EH38D2254507	dELS;CA-H3K4me3
1	190671601	190700800	29200	DEL	0	0	0.00588235	0	0	.	.	2	EH38D2254640;EH38F0003499;EH38D2254639;EH38D2254638	dELS;TF;CA
1	190704201	190729900	25700	DEL	0	0	0.00588235	0	0	.	.	2	EH38D2254659;EH38D4445370;EH38D2254653;EH38D2254649;EH38D2254662;EH38D4445372;EH38D2254660;EH38D2254652;EH38D2254655;EH38D2254644;EH38D2254658;EH38D4445368;EH38D2254657;EH38D2254656;EH38D2254647;EH38D2254648;EH38D2254646	dELS;CA-CTCF;CA;CA-TF
1	190796660	190796660	150	INS	0.646067	0.402985	0.476471	0.521609	0	.	.	2
1	190837319	190837490	172	DEL	0.865169	0.828358	0.858025	0.846322	0	.	.	1
1	190929101	190940900	11800	DUP	0	0	0.00595238	0	0	.	.	2	EH38D2254749;EH38D4445430;EH38D4445431	CA-CTCF;CA
1	191005283	191008738	3456	DEL	0	0.00746269	0	0.0038209	0	.	.	2	EH38D2254782	CA-H3K4me3
1	191214501	191227200	12700	DUP	0	0	0.0060241	0	0	.	.	2	EH38D4445515;EH38D2254874;EH38D4445516;EH38D4445513	dELS;CA-CTCF;CA-H3K4me3
1	191487389	191494306	6918	DEL	0.011236	0	0	0.00548315	0	.	.	2	EH38F0003518;EH38D2254988;EH38D2254986;EH38D4445589	TF;CA;dELS
1	191657125	191661069	3945	DEL	0	0	0.0117647	0	0	.	.	2	EH38D4445639	CA-TF
1	191916442	191918555	2114	DEL	0.157303	0.0447761	0.0833333	0.0996894	0	.	.	1
1	192079651	192084414	4764	DEL	0	0.00746269	0	0.0038209	0	.	.	2
1	192090892	192092025	1134	DEL	0	0.0606061	0.0416667	0.0310303	0	.	.	1	EH38D2255325	CA-TF
1	192124018	192124181	164	DEL	0	0.0078125	0	0.004	0	.	.	2	EH38D2255351	dELS
1	192275737	192279376	3640	DEL	0	0	0.0117647	0	0	.	.	2	EH38D4445886	CA-TF
1	192407801	192459200	51400	DUP	0	0	0.00588235	0	0	.	.	2	EH38D2255552;EH38D4445944;EH38D2255517;EH38D2255532;EH38D2255542;EH38D2255523;EH38D2255550;EH38D2255528;EH38D2255527;EH38D2255538;EH38D2255548;EH38D4445934;EH38D2255520;EH38D2255547;EH38D2255521;EH38D4445940;EH38D4445936;EH38D4445943;EH38D4445937;EH38D4445932;EH38D2255530;EH38D4445941;EH38D2255519;EH38D2255535;EH38D4445942;EH38D2255549;EH38D2255543;EH38D2255544;EH38D4445933;EH38D2255522;EH38D4445…	dELS;CA;CA-H3K4me3;CA-CTCF
1	192873901	192896100	22200	DEL	0	0.00746269	0	0.0038209	0	.	.	4	EH38D2255938;EH38D4446191;EH38D6167142;EH38D2255940;EH38D4446192;EH38D2255933;EH38D2255941;EH38D2255930;EH38D4446196;EH38D2255939;EH38D4446193;EH38D2255951;EH38D4446202;EH38D4446197;EH38D2255949;EH38D2255943;EH38D2255944;EH38D2255929;EH38D2255942;EH38D2255947;EH38D4446199;EH38D4446201;EH38D2255934	dELS;PLS;pELS;CA-CTCF
1	193074589	193077040	2452	DEL	0	0	0.00595238	0	0	GLRX2	CDS	2	EH38D2256104;EH38D4446300;EH38F0003557;EH38D4446301	PLS;TF;pELS	GLRX2	0.0436908	2.66333977336775
1	193147001	193157500	10500	DUP	0	0	0.00588235	0	0	B3GALT2	CDS	4	EH38D4446348;EH38D4446351;EH38D2256169;EH38D2256171;EH38D4446344;EH38D4446353;EH38D2256160;EH38D2256164;EH38D2256162;EH38D4446349;EH38D2256157;EH38D4446346;EH38D2256173;EH38D2256174;EH38D2256170;EH38D4446345;EH38D2256165;EH38D2256167;EH38D4446352;EH38D4446343	dELS;pELS;PLS
1	193467031	193467031	2116	INS	0.0337079	0.261194	0.111765	0.150181	0	.	.	2
1	194663923	194665626	1704	DEL	0	0	0.00694444	0	0	.	.	2	EH38D2257119	dELS
1	194919401	194937500	18100	DEL	0	0.00746269	0	0.0038209	0	.	.	2	EH38F0003584;EH38D2257246;EH38D4447003;EH38D2257248;EH38D2257244;EH38D2257245;EH38D2257243;EH38D2257247;EH38F0003585	TF;CA-CTCF;CA;dELS
1	195013809	195019758	5950	DEL	0.0168539	0	0.00588235	0.00822472	0	.	.	1	EH38D2257278	CA
1	195040091	195040542	452	DEL	0	0	0.00694444	0	0	.	.	2
1	195222401	195387300	164900	DUP	0	0.00746269	0	0.0038209	0	.	.	2	EH38D2257358;EH38F0055640;EH38D4447102;EH38D4447118;EH38D6167353;EH38D4447104;EH38D2257389;EH38D2257397;EH38D2257355;EH38D2257356;EH38D4447100;EH38D4447083;EH38D4447125;EH38D4447099;EH38D4447112;EH38D4447082;EH38D4447085;EH38D2257390;EH38D4447095;EH38D2257413;EH38D4447088;EH38D2257354;EH38D4447093;EH38D4447105;EH38D6167367;EH38D6167354;EH38D6167355;EH38D2257406;EH38D2257357;EH38D2257371;EH38D4447…	dELS;TF;CA;CA-CTCF;CA-H3K4me3
1	195522206	195529641	7436	DEL	0	0.00746269	0	0.0038209	0	.	.	2	EH38D4447174;EH38D2257487;EH38D2257486	CA;CA-H3K4me3;dELS
1	195904521	195906949	2429	DEL	0.00561798	0	0.0117647	0.00274157	0	.	.	2	EH38D4447283;EH38F0003606;EH38D2257674	dELS;TF
1	196602679	196604048	1370	DEL	0.0393258	0	0.037037	0.019191	0	.	.	1
1	196726451	196736800	10350	DUP	0	0.00819672	0.00641026	0.00419672	0	.	.	1	EH38D2258150	CA-TF
1	196729921	196809120	79200	DEL	0.0224719	0.223881	0.170588	0.125593	0	CFHR3,CFHR1	CDS	5	EH38D4447575;EH38D4447573;EH38D4447570;EH38D4447574;EH38D4447571;EH38D4447581;EH38D4447572;EH38D4447567;EH38F0003626;EH38D4447578;EH38D2258151;EH38D4447577;EH38D2258150;EH38D2258159;EH38D4447569;EH38D2258153;EH38D2258162	CA;dELS;CA-H3K4me3;PLS;TF;pELS;CA-TF	CFH	0.0322804	-0.515633
1	196733301	196762150	28850	DEL	0	0.0298507	0	0.0152836	0.00356077	CFHR3	CDS	3	EH38D4447567;EH38F0003626;EH38D2258151;EH38D4447570;EH38D2258150;EH38D4447569;EH38D2258153;EH38D4447571;EH38D4447572	PLS;TF;pELS;dELS;CA-TF;CA-H3K4me3;CA
1	196765701	196784000	18300	DEL	0.00588235	0	0	0.00287059	0	.	.	1	EH38D2258159;EH38D2258162;EH38D4447574;EH38D4447575	CA
1	196787568	196809950	22383	DEL	0.00588235	0.030303	0.00609756	0.0183857	0	CFHR1	CDS	3	EH38D4447581	CA-H3K4me3
1	196806635	196903283	96649	mCNV	0.0224719	0.0298507	0.0235294	0.0262499	NA	CFHR4	CDS	2	EH38D2258168;EH38D4447588;EH38D4447604;EH38D6167479;EH38D6167477;EH38D4447598;EH38D2258173;EH38D4447600;EH38D4447585;EH38D2258190;EH38D0138289;EH38D4447601;EH38D2258192;EH38D2258195;EH38F0003629;EH38D2258179;EH38D4447599;EH38F0003628;EH38D4447605;EH38D4447603;EH38D2258189;EH38D4447590;EH38D4447593;EH38D2258191;EH38D4447592;EH38F0003630;EH38D2258180;EH38D2258182;EH38F0003627;EH38D2258193;EH38D2258…	TF;CA-CTCF;dELS;pELS;CA-H3K4me3;CA;PLS
1	196809601	196820100	10500	DEL	0	0	0.00609756	0	0	.	.	1	EH38D2258168	TF
1	196884001	196902400	18400	DUP	0.00568182	0	0	0.00277273	0	CFHR4	CDS	2	EH38D2258195;EH38D2258193;EH38D2258194	dELS;CA
1	197090391	197091766	1376	DEL	0	0	0.00625	0	0	ASPM	CDS	4	EH38D2258297	dELS
1	197122601	197133500	10900	DUP	0	0	0.00588235	0	0	ZBTB41	CDS	2	EH38D2258341;EH38D4447699	dELS;CA-H3K4me3
1	197230601	197254900	24300	DEL	0.00561798	0	0	0.00274157	0	CRB1	CDS	4	EH38D2258429;EH38D2258426;EH38D4447753;EH38D2258413;EH38D2258417;EH38D2258411;EH38D4447759;EH38D2258410;EH38D4447757;EH38D4447758;EH38D2258419;EH38D0138540;EH38D2258427;EH38D4447763;EH38D4447764;EH38D4447760;EH38D4447752	dELS;pELS;PLS;CA;CA-CTCF
1	197756777	197757985	1209	INV	0.117978	0.119403	0.117647	0.118707	0	.	.	2	EH38D2258783;EH38D2258784	dELS
1	198304647	198310284	5638	DEL	0.117978	0.0671642	0.129412	0.0919611	0	.	.	1	EH38D4448309	dELS
1	198475823	198475823	1664	INS	0.786517	0.350746	0.594118	0.563402	0	.	.	2
1	198475825	198475825	451	INS	0.786517	0.350746	0.594118	0.563402	0	.	.	2
1	198534320	198538425	4106	DEL	0.00561798	0	0	0.00274157	0	.	.	2	EH38D4448432	dELS
1	198773749	198775414	1666	DEL	0.5	0.30597	0.447059	0.400657	0	.	.	1	EH38F0003685	TF
1	199110047	199113805	3759	DEL	0	0.141791	0.123529	0.072597	0.0028266	.	.	1
1	199564015	199566641	2627	DEL	0	0.0223881	0.0178571	0.0114627	0	.	.	2	EH38D4448965	CA
1	200439957	200449385	9429	DEL	0	0	0.00588235	0	0	.	.	2	EH38D4449495;EH38D4449504;EH38D4449500;EH38D4449496;EH38D4449501;EH38D2261073;EH38D4449505;EH38D4449502;EH38D2261072;EH38D4449503;EH38D4449494;EH38D4449498;EH38D4449497	dELS
1	200824166	200824567	402	DEL	0	0.00769231	0.00649351	0.00393846	0	CAMSAP2	intron	4
1	202293113	202294454	1342	DEL	0.00561798	0	0.0060241	0.00274157	0	.	.	2	EH38D4451670	dELS	ENSG00000231871	0.0206168;0.1618415	-2.41492
1	202762279	202763867	1589	DEL	0.00561798	0	0	0.00274157	0	KDM5B	intron	4	EH38D4452043;EH38D2263585	pELS;CA-TF
1	203684282	203686230	1949	DEL	0.244318	0.104478	0.220238	0.17272	0	ATP2B4	intron	1
1	203786486	203787453	968	DEL	0	0.0298507	0.0119048	0.0152836	0	ZC3H11A	intron	4	EH38D4453201	dELS	SOX13	0.0272869	-1.84506
1	203790530	203793455	2926	DEL	0.00561798	0	0	0.00274157	0	ZC3H11A	intron	4	EH38D2264782;EH38D4453207	dELS
1	203894301	203896100	1800	DEL	0	0.00746269	0	0.0038209	0	.	.	4	EH38D2264853;EH38D4453264	dELS
1	203907501	203921900	14400	DEL	0	0.00746269	0	0.0038209	0	.	.	2	EH38D2264864;EH38F0003792;EH38D4453275;EH38D2264865;EH38D4453273	dELS;TF;CA
1	203935801	203945443	9643	DEL	0	0.00746269	0	0.0038209	0	.	.	2	EH38D6168396;EH38D2264877;EH38D4453286;EH38D4453287;EH38D2264878;EH38D4453285;EH38D4453288	CA;dELS;CA-TF
1	204025859	204027497	1639	DEL	0.011236	0	0.00595238	0.00548315	0	.	.	4	EH38D4453343;EH38D4453344	dELS
1	204381673	204384754	3082	DEL	0.0517241	0	0.0301205	0.0252414	0	.	.	4	EH38D4453867;EH38D2265400;EH38D4453871;EH38D2265402;EH38D4453868;EH38D4453866	TF;pELS;dELS
1	204570169	204572380	2212	DEL	0	0.00746269	0	0.0038209	0	.	.	2	EH38D4454105;EH38F0003799;EH38D2265650;EH38D4454104	pELS;TF
1	205165086	205171411	6326	DEL	0	0.00746269	0	0.0038209	0	DSTYK	intron	4	EH38D2266256;EH38D2266257;EH38D4454673;EH38D4454674	dELS;pELS
1	205170601	205188200	17600	DUP	0	0	0.00588235	0	0	DSTYK	CDS	4	EH38D4454677;EH38D4454676;EH38D4454679;EH38D2266268;EH38D4454695;EH38D4454686;EH38D4454690;EH38D2266263;EH38D2266276;EH38D4454696;EH38D4454682;EH38D4454684;EH38D4454688;EH38D2266278;EH38D4454691;EH38D4454674;EH38F0055738;EH38D4454694;EH38D4454681;EH38D4454683;EH38D4454687;EH38D2266279;EH38D6168646;EH38D4454685;EH38D4454680;EH38D4454692;EH38D4454689;EH38D4454693;EH38D2266274;EH38D4454675	pELS;dELS;PLS;TF;CA-CTCF	CDK18;DSTYK;PPP1R15B	7.826552e-06;0.0007276367;0.03558677	4.68360492610149
1	205178606	205178778	173	INV	0.824675	0.641791	0.788732	0.731039	0	DSTYK	intron	4			DSTYK;NFASC;ENSG00000224717	0.02052949;0.0032665;0.0001965648;0.3517258	-0.794619
1	205439855	205440024	170	DEL	0	0.0491803	0.0443038	0.0251803	0	.	.	1			TMEM81	0.0317239	1.07323819178111
1	205616269	205617300	1032	DEL	0	0.00746269	0	0.0038209	0	.	.	4	EH38D4455290;EH38D4455289	dELS
1	207292360	207293198	839	DEL	0.75	0.578125	0.68125	0.662	0	C4BPA	intron	1			PFKFB2;C4BPA;YOD1;CD55;ENSG00000234219	0.01693321;0.01417811;0.0336319;0.02980587;0.04093949	0.449001499854079
1	207541811	207545616	3806	DEL	0.410112	0.507463	0.382353	0.459956	0.00051709	.	.	1	EH38D2268543;EH38D4456752;EH38D4456751;EH38D4456750	CA;dELS	C4BPA;ENSG00000162888;CD55	0.04689489;0.01290385;0.04180836	0.337731953915531
1	208153052	208160576	7525	DEL	0.00561798	0	0	0.00274157	0	.	.	2	EH38D4457176;EH38D2269079;EH38F0003889;EH38D4457175;EH38D2269076;EH38D2269080	dELS;CA;TF;CA-CTCF
1	208443501	208457233	13733	DUP	0	0.0149254	0.00588235	0.00764179	0	.	.	2	EH38D4457489;EH38D2269486;EH38D6169079;EH38D2269479;EH38D2269487;EH38D2269494;EH38D2269485;EH38D2269497;EH38D2269483;EH38D2269481;EH38D2269493;EH38D2269492;EH38D2269495;EH38D2269489;EH38D2269480;EH38D2269491;EH38D4457487;EH38D2269498;EH38D2269484;EH38D2269499;EH38D2269490	CA;dELS;pELS;PLS
1	208599747	208608502	8756	DEL	0.00561798	0	0	0.00274157	0	.	.	2	EH38D4457555;EH38D4457554;EH38D2269637;EH38D4457556;EH38D2269633;EH38D2269635;EH38D2269630;EH38D4457557;EH38D6169087;EH38D2269636;EH38D2269631	CA-H3K4me3;CA;dELS
1	208605224	208607228	2005	DEL	0.00561798	0	0	0.00274157	0	.	.	2	EH38D2269635;EH38D6169087;EH38D4457557;EH38D2269633	dELS
1	209759564	209761300	1737	DEL	0	0.00746269	0	0.0038209	0	CAMK1G	intron	4	EH38D4458122;EH38D2270686;EH38D4458121;EH38D4458123	dELS
1	210006001	210007655	1655	DEL	0	0.00746269	0	0.0038209	0	DIEXF	CDS	4
1	210078049	210085983	7935	DEL	0.511236	0.597015	0.417647	0.555155	0.0256793	.	.	4	EH38D2271128;EH38D4458439;EH38D2271127;EH38D4458438;EH38D4458441;EH38D4458440	CA;dELS	IRF6	0.03141608;0.5473353	-0.355834
1	210484331	210484681	351	DEL	0	0	0.00625	0	0	.	.	2	EH38D2271391	dELS
1	210722462	210724884	2423	DEL	0.269663	0.0373134	0.123529	0.1507	0	HHAT	intron	1	EH38D2271622;EH38D4458774	CA;dELS
1	211231566	211232779	1214	DEL	0.00561798	0	0	0.00274157	0	KCNH1	intron	4
1	212022353	212027263	4911	DEL	0.00561798	0	0	0.00274157	0	.	.	2	EH38D4459587;EH38D2272679	CA;CA-CTCF
1	212336701	212347200	10500	DUP	0	0	0.00588235	0	0	.	.	2	EH38D4459789;EH38D4459788;EH38D4459795;EH38D2272944;EH38D2272952;EH38D4459793;EH38D2272948;EH38D4459794;EH38D2272947	pELS;dELS;CA;CA-H3K4me3
1	212384343	212386783	2441	DEL	0.011236	0	0.00588235	0.00548315	0	.	.	2	EH38D2272990;EH38F0003978;EH38D2272991	CA-TF;dELS
1	212671488	212674456	2969	DUP	0.00561798	0	0	0.00274157	0	.	.	2	EH38D4460088;EH38D4460090;EH38D4460087;EH38D2273252;EH38D2273254	dELS;CA
1	213002423	213013644	11222	DEL	0.00561798	0.0298507	0.0235294	0.0180252	0	SPATA45	CDS	4	EH38D2273606;EH38D2273600;EH38D4460396;EH38D2273604;EH38D6169510;EH38D6169509	CA;dELS;CA-CTCF
1	213036701	213053900	17200	DEL	0	0	0.00588235	0	0	FLVCR1	CDS	4	EH38F0004001;EH38D6169512;EH38D4460410;EH38D4460409;EH38D4460413;EH38D2273631;EH38D2273630;EH38F0004002;EH38D2273629;EH38D4460412;EH38D4460414	TF;CA;dELS
1	213112288	213114982	2695	DUP	0	0	0.00588235	0	0	.	.	2	EH38D2273678;EH38D2273679	dELS;CA-CTCF
1	213714501	213714501	1331	INS	0.601124	0.723881	0.647059	0.663975	0	.	.	2
1	213751962	213755579	3618	DEL	0	0.00746269	0	0.0038209	0	.	.	2	EH38D4460822;EH38D4460821;EH38D2274208	dELS;CA
1	214789604	214791893	2290	DEL	0.00561798	0	0	0.00274157	0	CENPF	intron	4	EH38D2275180;EH38D2275181	dELS
1	215110601	215114800	4200	DEL	0	0	0.00588235	0	0	.	.	2	EH38D4461533;EH38F0055850;EH38D2275407;EH38D2275408	CA;TF;CA-TF
1	215419198	215419617	420	DEL	0.0119048	0	0	0.00580952	0	.	.	2	EH38D2275631	CA-CTCF
1	215492421	215500994	8574	DEL	0.0842697	0.0149254	0.0705882	0.0487654	0	.	.	1	EH38F0004070;EH38D6169672;EH38D2275686;EH38D4461693;EH38D4461691;EH38D2275685	TF;CA-H3K4me3;dELS;CA
1	215567968	215567968	441	INS	0.0505618	0.00746269	0.0176471	0.0284951	0	.	.	2
1	215642565	215642565	592	INS	0.0505618	0	0.0176471	0.0246742	0	.	.	2	EH38D4461759	CA
1	215858186	215862440	4255	DEL	0	0.00746269	0	0.0038209	0	USH2A	intron	4	EH38D2275964	CA
1	216231477	216232007	531	DEL	0	0.0820896	0.0126582	0.0420299	0.00347353	USH2A	intron	4	EH38F0004093	TF
1	217457968	217458400	433	DEL	0.0882353	0.0895522	0.123457	0.0889096	0	.	.	1
1	218036351	218041293	4943	DUP	0	0.00746269	0	0.0038209	0	SPATA17	3'UTR	2	EH38D2277463;EH38D2277465;EH38D2277464	dELS;CA
1	218156832	218157464	633	DEL	0	0	0.00657895	0	0	.	.	2	EH38D2277557	dELS	RRP15	0.0333338	-2.39301
1	218207575	218216025	8451	DUP	0.00561798	0	0	0.00274157	0	.	.	2	EH38D4462782;EH38D4462781	dELS
1	218718477	218721900	3424	DEL	0.00561798	0	0	0.00274157	0	.	.	2	EH38D2278001;EH38D2278003;EH38D2278004;EH38D2278005	dELS
1	219024073	219029179	5107	DEL	0	0.00746269	0	0.0038209	0	.	.	2	EH38D4463185;EH38D4463184;EH38D4463186	dELS
1	219082201	219088705	6505	DEL	0.00561798	0	0	0.00274157	0	.	.	2	EH38D4463219	TF
1	219184174	219184174	166	INS	0.904494	0.470149	0.605882	0.68211	0.000837599	.	.	2
1	219217223	219217628	406	DEL	0.00581395	0	0	0.00283721	0	.	.	2
1	219247375	219247375	322	INS	1	1	1	1	0	.	.	2
1	220221468	220224300	2833	DEL	0.0561798	0	0.0352941	0.0274157	0	.	.	1
1	220282112	220285727	3616	DEL	0.00561798	0	0	0.00274157	0	IARS2	CDS	3	EH38F0004177;EH38D4463746	TF;CA-CTCF
1	220288688	220291328	2641	DEL	0	0.00746269	0.00588235	0.0038209	0	IARS2	intron	3	EH38D4463750;EH38D2279251;EH38D4463749;EH38D4463751	pELS;dELS
1	220291659	220293727	2069	DEL	0	0.00746269	0.00609756	0.0038209	0	IARS2	intron	4	EH38D2279255;EH38D4463752;EH38D2279254	pELS;PLS
1	220436306	220440885	4580	DEL	0.0898876	0	0.0176471	0.0438652	0	RAB3GAP2	intron	4	EH38D6170029	CA	MARC2;ENSG00000218283	0.02059429;0.02285153	-1.83614
1	220494201	220494463	263	DEL	0	0	0.00617284	0	0	.	.	2	EH38F0004182	TF
1	220502943	220503582	640	DEL	0.164706	0.186567	0.214286	0.175899	0	.	.	1	EH38D2279400;EH38D4463856	dELS
1	221113704	221118746	5043	DEL	0.0224719	0.00746269	0.00588235	0.0147872	0	.	.	1	EH38D4464218;EH38D2279952;EH38D2279953;EH38D4464219;EH38F0004191;EH38D4464217	dELS;CA-H3K4me3;TF
1	221202088	221207929	5842	DEL	0	0	0.00588235	0	0	.	.	2	EH38D2280028;EH38D2280029;EH38D2280023;EH38D2280022;EH38D4464266;EH38D2280031;EH38D2280025;EH38D2280026;EH38D2280021;EH38D4464264;EH38D4464265	dELS
1	221379120	221382507	3388	DEL	0	0.0149254	0.0176471	0.00764179	0	.	.	1	EH38D4464365;EH38D2280181	dELS;CA
1	221672230	221674719	2490	DEL	0.0730337	0	0.00595238	0.0356404	0.00961885	.	.	1
1	222291225	222292221	997	DEL	0	0.00746269	0	0.0038209	0	.	.	2	EH38D4464882	CA
1	222374155	222380539	6385	DEL	0.146067	0.350746	0.258824	0.250863	0	.	.	1	EH38D4464907	CA
1	222550305	222551176	872	DEL	0.272727	0.00746269	0.0903614	0.136912	0	.	.	1	EH38D4464981;EH38D4464980	CA-CTCF;dELS
1	222893389	222894113	725	DEL	0.0172414	0	0.00632911	0.00841379	0	BROX	intron	2
1	223254531	223254531	992	INS	1	1	1	1	0	.	.	2
1	223254531	223254531	903	INS	1	1	1	1	0	.	.	2
1	223860384	223861099	716	DEL	0	0	0.0060241	0	0	.	.	2
1	224014901	224016600	1700	DEL	0.00561798	0	0	0.00274157	0	TP53BP2	intron	4	EH38D4465941;EH38F0080466;EH38D4465942	dELS;TF
1	224815670	224818307	2638	DEL	0.0393258	0	0.0235294	0.019191	0	CNIH3	intron	1	EH38D2283058;EH38D4466446	dELS	CNIH3	0.0301546	-1.21377
1	225272506	225272506	213	INS	0.752809	0.932836	0.882353	0.844983	0	DNAH14	intron	2
1	225586470	225587433	964	DEL	0	0.00746269	0	0.0038209	0	DNAH14	CDS	2	EH38D2283510;EH38D2283512	dELS
1	225657751	225686575	28825	DUP	0.0224719	0	0	0.0109663	0	ENAH	CDS	4	EH38D4466883;EH38D4466858;EH38D4466845;EH38D4466863;EH38D4466847;EH38D6170488;EH38D4466861;EH38F0004310;EH38D4466850;EH38D6170483;EH38D4466871;EH38D4466836;EH38D4466853;EH38D2283614;EH38D4466854;EH38D6170484;EH38D6170486;EH38D4466841;EH38D4466876;EH38D2283620;EH38D4466870;EH38D4466875;EH38D4466866;EH38D4466869;EH38D4466860;EH38D4466881;EH38D4466838;EH38D2283622;EH38D4466842;EH38D4466855;EH38D4466…	CA-H3K4me3;dELS;TF
1	225673472	225673802	331	DEL	0	0.0149254	0	0.00764179	0	.	.	4	EH38D4466869	dELS
1	226002814	226003141	328	DEL	0.234177	0.30597	0.253247	0.270935	0	EPHX1	intron	4	EH38D4467130;EH38D4467129	TF;dELS
1	226161301	226171700	10400	DEL	0.00561798	0	0	0.00274157	0	SDE2	5'UTR	4	EH38D6170579;EH38D4467383;EH38D4467392;EH38D4467385;EH38D4467387;EH38D4467382;EH38D2284162;EH38D4467389;EH38D4467391;EH38D4467393;EH38F0073661;EH38D4467384;EH38D4467388;EH38D2284159;EH38D4467386;EH38D4467394	dELS;CA-H3K4me3;TF;CA-CTCF
1	226181801	226206300	24500	DUP	0	0	0.00588235	0	0	SDE2	CDS	2	EH38D4467403;EH38D4467423;EH38D4467417;EH38D4467405;EH38D4467411;EH38D4467426;EH38D4467427;EH38F0055948;EH38D4467429;EH38D4467406;EH38D2284183;EH38F0004323;EH38D2284185;EH38D4467418;EH38D2284173;EH38D2284180;EH38D6170588;EH38D4467428;EH38D4467404;EH38D4467415;EH38D4467414;EH38D4467413;EH38D4467409;EH38D4467421;EH38F0004324;EH38D4467408;EH38F0085978;EH38D4467420;EH38F0055949;EH38D4467410;EH38D4467…	dELS;pELS;CA;TF;CA-TF;PLS
1	226197051	226200038	2988	DEL	0.0617978	0	0.0117647	0.0301573	0	.	.	1	EH38D4467421;EH38D4467423;EH38D4467422;EH38F0055949	CA-TF;dELS;TF
1	226384101	226416200	32100	DEL	0	0	0.00588235	0	0	MIXL1	CDS	4	EH38D2284381;EH38D4467655;EH38D2284391;EH38D4467650;EH38F0055953;EH38F0055954;EH38D4467644;EH38D4467647;EH38D4467659;EH38F0004327;EH38D4467658;EH38D2284406;EH38D2284403;EH38D4467640;EH38D4467643;EH38D2284390;EH38D4467651;EH38D2284375;EH38D4467634;EH38D2284405;EH38D2284384;EH38D2284383;EH38D2284394;EH38D2284407;EH38D4467649;EH38D4467637;EH38D2284378;EH38D2284408;EH38D4467653;EH38D4467639;EH38D2284…	dELS;PLS;TF;pELS;CA-CTCF;CA-H3K4me3	ENSG00000234476	0.00115664	-3.56954
1	226652493	226656397	3905	DEL	0.00561798	0	0	0.00274157	0	.	.	2	EH38D4467864;EH38D4467865	dELS
1	227686301	227697100	10800	DUP	0	0	0.00588235	0	0	.	.	2	EH38D6170856;EH38D4468874;EH38D4468875;EH38D2285644;EH38D4468877	CA
1	227776742	227779040	2299	DEL	0	0.00746269	0.00588235	0.0038209	0	ZNF678	intron	1	EH38F0055970	TF	OBSCN;ENSG00000162913;ZNF678	0.000609552;0.0001184446;0.004454783	-4.01865
1	228049801	228065200	15400	DUP	0	0.00746269	0	0.0038209	0	.	.	2	EH38D4469155;EH38D4469156;EH38D4469161;EH38D2285882;EH38D4469157;EH38D4469158;EH38D2285883;EH38D4469159	dELS;CA-H3K4me3
1	228346901	228361400	14500	DUP	0.00561798	0	0	0.00274157	0	GJC2,IBA57	CDS	4	EH38D4469713;EH38D4469726;EH38D2286306;EH38D4469709;EH38D6171014;EH38D4469719;EH38D4469711;EH38D2286301;EH38D4469712;EH38D4469733;EH38D4469714;EH38D4469718;EH38D4469717;EH38D4469729;EH38D4469732;EH38D4469722;EH38D2286318;EH38D4469724;EH38D4469725;EH38D4469708;EH38D2286302;EH38D4469715;EH38D4469727;EH38D4469734;EH38D2286313;EH38D4469735;EH38D4469723;EH38D4469716;EH38D4469710;EH38D4469720;EH38D4469…	dELS;pELS;TF;PLS
1	228796575	228801616	5042	DEL	0.00561798	0	0	0.00274157	0	.	.	2	EH38D4470433;EH38D4470435;EH38D4470434;EH38D6171154	dELS
1	228819946	228820238	293	DEL	0.00574713	0	0	0.0028046	0	.	.	2
1	228894587	228899188	4602	DEL	0.00561798	0	0	0.00274157	0	.	.	2	EH38D2286997;EH38D2286998;EH38D2286999;EH38D4470517;EH38D2287000	CA-CTCF;dELS
1	228917201	228920801	3601	DEL	0	0	0.0060241	0	0	.	.	4	EH38D4470538;EH38D2287031;EH38D2287033;EH38D4470535;EH38D2287030;EH38D6171167;EH38D2287032;EH38D4470539;EH38D4470536	dELS
1	229106597	229112956	6360	DEL	0.00561798	0	0	0.00274157	0	.	.	2	EH38D2287278;EH38D2287279;EH38D2287276;EH38D6171202;EH38D2287275;EH38D2287277;EH38D4470713	CA-CTCF;CA;dELS
1	229236567	229243360	6794	DUP	0	0.0298507	0.0117647	0.0152836	0	.	.	2	EH38D2287453;EH38D4470852;EH38D4470855;EH38D2287454;EH38D2287448;EH38D4470853;EH38F0073677;EH38D4470859;EH38D4470860;EH38D2287458;EH38D6171229;EH38D4470857	dELS;TF	ENSG00000269890	0.022814	1.43929759329652
1	229982885	229985249	2365	DEL	0	0	0.00588235	0	0	.	.	2	EH38D2288152;EH38D2288151;EH38F0073685	CA-CTCF;TF
1	230132559	230133896	1338	DEL	0.134831	0.179104	0.141176	0.157499	0	.	.	1	EH38D4471529;EH38D4471530	dELS;TF
1	230408713	230409500	788	DEL	0.00561798	0	0	0.00274157	0	GALNT2	intron	4	EH38D4471842;EH38D2288653	pELS
1	231535401	231546000	10600	DEL	0.011236	0	0.0235294	0.00548315	0	EGLN1	intron	4	EH38D2289737;EH38D2289741;EH38D4472768;EH38D4472769;EH38D4472767;EH38D2289742;EH38D4472765;EH38D2289736;EH38D2289740	dELS;CA-CTCF;CA
1	231568601	231581800	13200	DEL	0.011236	0	0	0.00548315	0	.	.	2	EH38F0004458;EH38D4472793;EH38D4472794;EH38D2289775	dELS;CA
1	231980478	231981835	1358	DEL	0.011236	0	0.0117647	0.00548315	0	DISC1	intron	3	EH38D4473014;EH38D2290126;EH38D4473015;EH38D4473016	dELS;pELS
1	232458590	232460251	1662	DEL	0.213483	0.363636	0.270588	0.290362	0	.	.	1
1	232852417	232852905	489	DEL	0.0324675	0	0	0.0158442	0.00338649	.	.	2
1	232862862	232869254	6393	DUP	0.00561798	0	0	0.00274157	0	.	.	2	EH38F0056022;EH38D2291059;EH38D4473580;EH38D2291058;EH38D2291057;EH38D2291060;EH38D2291064	CA-TF;dELS;CA
1	232869263	232869263	299	INS	0.983146	0.902985	0.929412	0.942104	0	.	.	2
1	232869263	232869263	510	INS	0.983146	0.902985	0.929412	0.942104	0	.	.	2
1	233194537	233197630	3094	DEL	0	0	0.0176471	0	0.00595238	PCNX2	intron	2	EH38D4473785;EH38D2291404;EH38D2291403;EH38D2291405	dELS;CA
1	233915476	233916576	1101	DEL	0	0.00746269	0	0.0038209	0	.	.	2	EH38F0004518	TF
1	234083321	234083714	394	DEL	0	0.0149254	0	0.00764179	0	SLC35F3	intron	2
1	234318644	234319747	1104	DEL	0.910112	0.126866	0.535714	0.50909	0	SLC35F3	intron	1
1	234702729	234709339	6611	DEL	0.0168539	0	0	0.00822472	0	.	.	2	EH38D2292710;EH38D4474628;EH38F0004536;EH38D2292707;EH38D2292709	dELS;TF
1	235277601	235280449	2849	DEL	0	0	0.00588235	0	0	TOMM20	intron	2			GGPS1	0.0436108	2.38340494482517
1	235316075	235321869	5795	DEL	0.00561798	0	0	0.00274157	0	RBM34	CDS	4	EH38D2293492;EH38D4475409;EH38D4475407;EH38D6171865;EH38D6171863	dELS
1	235428268	235429199	932	DUP	0.00574713	0	0	0.0028046	0	ARID4B	intron	2	EH38D2293565	dELS
1	235509751	235515590	5840	DEL	0.0168539	0	0	0.00822472	0	.	.	2	EH38D4475546;EH38D2293654;EH38D2293652;EH38D4475542	dELS;CA-CTCF
1	235798872	235798872	346	INS	0.865169	0.664179	0.764706	0.762262	0	GNG4	intron	2			ENSG00000244457	0.00691862	-0.497126
1	236584106	236584862	757	DEL	0.0892857	0.104478	0.153333	0.097064	0.00103126	EDARADD	intron	4	EH38D2294610;EH38D4476455	dELS
1	237234591	237235485	895	DUP	0.00574713	0	0	0.0028046	0	RYR2	intron	4	EH38D4476844;EH38D4476843	dELS
1	237273367	237279195	5829	DEL	0	0.00746269	0	0.0038209	0	RYR2	intron	4	EH38D6172149;EH38D2295168;EH38D4476866;EH38D2295167;EH38D4476864;EH38D4476870	dELS
1	237566055	237566207	153	INV	1	0.716418	0.981928	0.854806	0.0915789	RYR2	intron	4
1	238258429	238265900	7472	DEL	0	0	0.00588235	0	0	.	.	2	EH38D2295805;EH38D2295806	CA;CA-H3K4me3
1	238456301	238459149	2849	DEL	0	0	0.00595238	0	0	.	.	2	EH38D2295920	CA-CTCF
1	238701190	238701512	323	DUP	0.00588235	0.0151515	0	0.0106282	0	.	.	2	EH38D4477442	dELS
1	238737876	238745327	7452	DEL	0.00561798	0	0	0.00274157	0	.	.	2	EH38D2296092;EH38D4477454;EH38D2296094	dELS;CA-CTCF
1	240116011	240116680	670	INV	0.264045	0.156716	0.205882	0.209093	0	.	.	2	EH38D6172338;EH38D4477978	dELS
1	240122816	240123257	442	DEL	0.1	0.0223881	0.116438	0.0602627	0.00578031	.	.	1
1	240392999	240394782	1784	DEL	0.275281	0.298507	0.2	0.287173	0.00874929	FMN2	intron	4	EH38D2297258	dELS
1	240557219	240558177	959	DEL	0.00568182	0	0	0.00277273	0	FMN2	intron	4	EH38D2297400	dELS
1	240614510	240617698	3189	DEL	0	0.0149254	0	0.00764179	0	FMN2	intron	4	EH38D4478233;EH38D2297452	CA
1	240675804	240675804	324	INS	0.651685	0.574627	0.576471	0.612231	0	GREM2	intron	4
1	241096200	241097310	1111	DEL	0	0.0298507	0	0.0152836	0.00341953	RGS7	intron	2
1	241528701	241539600	10900	DEL	0.00561798	0	0	0.00274157	0	.	.	2	EH38D4478621;EH38D4478620;EH38D2298110	dELS;CA
1	241586225	241586489	265	DEL	0.698864	0.447761	0.577381	0.570299	0	.	.	1
1	241732501	241744267	11767	DEL	0	0.00746269	0.0117647	0.0038209	0	KMO	intron	2	EH38D2298276;EH38D4478721;EH38D2298273;EH38D4478724;EH38F0004679;EH38D4478723;EH38D4478722	dELS;TF	CHML	0.0461606	1.73867151829929
1	241815051	241817050	2000	DEL	0.011236	0	0	0.00548315	0	WDR64	CDS	2	EH38D2298361	pELS
1	241853685	241854450	766	DEL	0.0119048	0	0	0.00580952	0	WDR64	intron	2
1	242058901	242070000	11100	DEL	0.00568182	0	0	0.00277273	0	.	.	2	EH38D2298570;EH38D2298572;EH38D4478911;EH38D2298571;EH38D2298573;EH38D2298569;EH38D4478914;EH38F0056093	dELS;CA;TF
1	242122508	242124687	2180	DEL	0.0337079	0	0.00588235	0.0164494	0	.	.	2
1	242309501	242321400	11900	DUP	0	0	0.00588235	0	0	PLD5	intron	2	EH38D4479070;EH38D4479069;EH38D4479072;EH38D2298757	PLS;CA;pELS
1	243098569	243105226	6658	DEL	0.00561798	0	0	0.00274157	0	.	.	2	EH38D2299247;EH38D2299248;EH38D2299250	dELS;CA
1	243279501	243294600	15100	DUP	0	0	0.00588235	0	0	CEP170	CDS	2	EH38D2299299;EH38D2299298;EH38D4479434;EH38F0004719;EH38D4479433;EH38D4479432	CA;dELS;TF	ENSG00000226828	0.0449914	2.58163521986213
1	243782736	243783783	1048	DEL	0.47191	0.716418	0.482143	0.597098	0.0145154	AKT3	intron	4	EH38D2299735	dELS
1	243836803	243837718	916	DEL	0	0.00746269	0	0.0038209	0	AKT3	intron	4	EH38D4479743;EH38D2299768	CA-CTCF;CA
1	245002401	245002802	402	DEL	0.103448	0	0.0481928	0.0504828	0	COX20	intron	4	EH38D2300805	dELS
1	245152180	245152862	683	DEL	0	0	0.00588235	0	0	EFCAB2	intron	2	EH38D2300981	dELS
1	245173001	245188000	15000	DUP	0.00561798	0	0	0.00274157	0	EFCAB2	CDS	2	EH38D2301002;EH38D2301004;EH38D2300999;EH38D4480645;EH38D4480643;EH38D4480644;EH38D4480642;EH38D2301000;EH38D2301001	dELS;CA-H3K4me3
1	245354201	245387300	33100	DEL	0.00561798	0	0	0.00274157	0	KIF26B	intron	4	EH38D4480801;EH38D2301190;EH38D2301208;EH38D4480791;EH38D4480815;EH38D2301187;EH38D4480807;EH38D4480796;EH38D4480803;EH38D2301185;EH38D4480799;EH38D4480808;EH38D2301200;EH38D4480818;EH38D4480795;EH38D2301186;EH38D4480798;EH38D4480813;EH38D4480820;EH38D2301177;EH38D4480811;EH38D4480794;EH38D2301207;EH38D4480793;EH38F0004774;EH38D2301192;EH38D4480800;EH38D4480802;EH38D4480804;EH38D4480809;EH38D4480…	dELS;CA;CA-H3K4me3;CA-CTCF;TF
1	245636801	245648467	11667	DEL	0	0.00746269	0.0117647	0.0038209	0	KIF26B	intron	4	EH38D2301466;EH38D2301469;EH38D4480999;EH38D4480995;EH38D2301470;EH38D4481000;EH38D4481002;EH38D4481001;EH38D4481003;EH38D2301471;EH38D2301473;EH38D4480996;EH38D4480998;EH38D2301476;EH38D2301468;EH38D2301474	dELS;CA-H3K4me3;CA
1	245703201	245749500	46300	DUP	0	0.00746269	0	0.0038209	0	KIF26B	CDS	2	EH38D6172907;EH38D4481055;EH38D4481027;EH38D2301546;EH38D4481056;EH38D4481064;EH38D4481053;EH38D4481030;EH38D2301537;EH38D2301550;EH38D2301575;EH38D4481045;EH38D2301570;EH38D6172910;EH38D4481054;EH38D2301573;EH38D2301555;EH38D4481029;EH38D2301572;EH38D4481037;EH38D2301551;EH38D2301547;EH38D2301552;EH38D4481069;EH38D4481031;EH38D2301538;EH38D4481028;EH38D2301532;EH38D4481035;EH38D4481039;EH38D4481…	dELS;CA;CA-H3K4me3;CA-TF
1	245823597	245823597	3973	INS	0.848315	0.783582	0.805882	0.815172	0	KIF26B	intron	2
1	245952601	245982500	29900	DEL	0	0.00746269	0	0.0038209	0	SMYD3	intron	2	EH38D4481252;EH38D4481266;EH38D4481254;EH38D2301816;EH38D2301796;EH38D2301797;EH38D2301807;EH38D4481253;EH38D4481267;EH38D6172935;EH38D2301809;EH38D2301813;EH38D4481257;EH38D4481244;EH38D4481260;EH38D4481262;EH38D2301781;EH38D4481250;EH38D2301815;EH38D4481249;EH38D4481255;EH38D4481259;EH38D4481261;EH38D4481258;EH38D4481256;EH38D4481248;EH38D2301812;EH38D4481251;EH38D2301805;EH38D2301814;EH38D4481…	dELS
1	245985201	246011500	26300	DEL	0	0.00746269	0	0.0038209	0	SMYD3	intron	2	EH38D2301831;EH38D4481277;EH38D4481282;EH38D4481272;EH38D2301830;EH38D2301838;EH38D4481278;EH38D4481269;EH38D2301836;EH38D2301822;EH38D6172937;EH38D4481270;EH38D2301829;EH38F0004780;EH38D2301820;EH38D2301840;EH38F0004781;EH38D2301844;EH38D4481274;EH38D4481276;EH38D4481268;EH38D2301841;EH38D2301828;EH38D2301832;EH38D2301845;EH38D2301826;EH38D2301835;EH38D4481271	dELS;TF;CA;CA-H3K4me3
1	246029242	246037412	8171	DEL	0	0	0.00588235	0	0	SMYD3	intron	2	EH38D2301872;EH38D4481297;EH38D2301875;EH38D4481293;EH38D4481296;EH38D2301871;EH38D4481294;EH38D4481295;EH38D2301870;EH38D2301867;EH38D2301866	dELS
1	246825989	246828024	2036	DEL	0	0	0.0060241	0	0	CNST	intron	2	EH38D4481840	CA
1	246997668	247009700	12033	DUP	0.0168539	0	0.00588235	0.00822472	0	AHCTF1	CDS	2	EH38D2302788;EH38D2302790;EH38D4481998;EH38D4481997;EH38F0073754;EH38D2302789;EH38D2302792;EH38D4481996;EH38D2302794;EH38D2302796	dELS;pELS;CA-H3K4me3;TF
1	247186210	247187108	899	DEL	0	0.0151515	0	0.00775758	0	.	.	1
1	247386172	247386172	563	INS	0.101124	0.0746269	0.158824	0.0875573	0.0116089	.	.	2
1	247464740	247465351	612	DUP	0	0.00746269	0	0.0038209	0	ZNF496	intron	2	EH38D4482264;EH38D4482263	CA;dELS
1	247501836	247505716	3881	DEL	0	0	0.00588235	0	0	.	.	2	EH38D2303110;EH38D2303109	dELS	ENSG00000215795	0.000504181	-3.96718
1	247574180	247574180	1878	INS	0.11236	0.328358	0.247059	0.222951	0	.	.	2	EH38D4482368	dELS
1	247653757	247655202	1446	DEL	0.0170455	0	0	0.00831818	0	OR2W5	CDS	2	EH38D2303279	CA
1	247925445	247926066	622	DEL	0.0393258	0	0.0185185	0.019191	0	.	.	2			ZNF669	0.0408327	-1.6907
1	247984836	247985241	406	DEL	0	0.19697	0.115942	0.100848	0	.	.	1
1	248154475	248155596	1122	DEL	0.130952	0.0390625	0.0723684	0.0839048	0	OR2L13	intron	1
1	248321225	248331154	9930	mCNV	0.011236	0.0149254	0	0.0131249	NA	.	.	2	EH38D4482683;EH38D4482686;EH38D2303557;EH38D4482685	CA;CA-H3K4me3
1	248607381	248607381	216	INS	0.162921	0.0149254	0.1	0.0871474	0	.	.	2
1	248608206	248608206	195	INS	0.235955	0.126866	0.211765	0.180101	0	.	.	2
1	248612798	248646068	33271	DUP	0.11236	0.11194	0.147059	0.112145	0	OR2T2,OR2T3	CDS	1	EH38F0004835;EH38D2303637;EH38D4482770;EH38D2303635;EH38F0056142;EH38F0004834;EH38F0056143;EH38D6173169	TF;CA;dELS
1	248620301	248632200	11900	DUP	0.0393258	0.0597015	0.0176471	0.0497582	0.00398882	.	.	1	EH38D2303637	CA
1	248635734	248646667	10934	DUP	0.011236	0	0.0178571	0.00548315	0	OR2T3	CDS	2	EH38D4482770;EH38F0056143;EH38D4482772;EH38D6173169	dELS
1	248733173	248798141	64969	DEL	0.140449	0.134328	0.158824	0.137315	0	OR2T34,OR2T10,OR2T11	CDS	1	EH38D4482793;EH38D4482787;EH38D4482803;EH38D4482791;EH38D4482792;EH38D2303668;EH38D2303673;EH38D2303667;EH38D4482797;EH38D6173177;EH38D2303666;EH38D4482801;EH38D4482808;EH38D4482799;EH38D2303661;EH38D2303648;EH38F0004836;EH38D2303659;EH38D2303670;EH38D4482795;EH38D2303663;EH38D4482794;EH38D4482807;EH38D4482788;EH38D4482790;EH38D2303674;EH38D2303671;EH38D2303669	TF;pELS;CA-CTCF;dELS;CA-H3K4me3;CA
1	248784501	248798500	14000	DEL	0	0	0.00588235	0	0	OR2T11	CDS	1	EH38D2303670;EH38D2303668;EH38D2303673;EH38D2303667;EH38D4482807;EH38D2303666;EH38D4482808;EH38D2303674;EH38D2303671;EH38D2303669	dELS;CA;CA-CTCF;CA-H3K4me3	TRIM58	0.0193163	-2.5058
1	248822601	248839547	16947	DUP	0	0.00746269	0.00588235	0.0038209	0	.	.	2	EH38D4482813;EH38D2303680;EH38D4482815;EH38D6173182;EH38D4482819;EH38D4482816;EH38D2303683;EH38D4482812	dELS;CA;CA-CTCF;CA-H3K4me3
1	248840900	248876100	35201	DUP	0	0	0.00588235	0	0	OR14I1	CDS	2	EH38D2303702;EH38D6173184;EH38D2303699;EH38D4482833;EH38D2303687;EH38D4482831;EH38D4482835;EH38D4482837;EH38D4482830;EH38D4482826;EH38D4482834;EH38D4482841;EH38D4482832;EH38D4482829;EH38D2303693;EH38D2303694;EH38D2303696;EH38D4482821;EH38D4482824;EH38D4482840;EH38D4482838;EH38D2303685;EH38D4482825	dELS;pELS;CA-CTCF;CA;PLS;CA-H3K4me3;TF
1	248840901	248849861	8961	DUP	0	0.00746269	0	0.0038209	0	OR14I1	CDS	2	EH38D4482821	CA-CTCF
2	255401	256500	1100	DEL	0	0.00746269	0	0.0038209	0	SH3YL1	3'UTR	2	EH38D3077813	dELS
2	2550738	2552743	2006	DEL	0	0.00746269	0	0.0038209	0	.	.	2	EH38D5155990;EH38D5155991	dELS
2	2798769	2799248	480	DEL	0.197674	0.58209	0.493902	0.394495	0.00771363	.	.	1	EH38D5156311	dELS
2	3001247	3001787	541	DEL	0.00588235	0	0	0.00287059	0	.	.	2
2	3732804	3738028	5225	DEL	0.129213	0.0298507	0.0542169	0.0783398	0	ALLC	intron	1	EH38F0022947;EH38D3080989	TF;CA
2	3848194	3848453	260	DEL	0.310976	0.109375	0.152439	0.207756	0	DCDC2C	intron	1	EH38D3081085	dELS
2	4116790	4125902	9113	DEL	0	0	0.00588235	0	0	.	.	2	EH38D5157721;EH38D3081274;EH38D5157720;EH38D3081273;EH38D3081275	CA;dELS;CA-CTCF
2	4123001	4636200	513200	DEL	0.00561798	0	0	0.00274157	0	.	.	2	EH38D3081351;EH38D3081435;EH38D3081539;EH38D5157888;EH38D5157763;EH38D5157813;EH38F0022960;EH38D5157739;EH38D3081340;EH38D5157871;EH38D3081524;EH38D3081372;EH38D3081430;EH38D5157798;EH38F0022961;EH38D5157789;EH38D5157825;EH38D3081412;EH38D5157842;EH38D3081399;EH38D3081303;EH38D3081349;EH38D3081408;EH38D5157865;EH38D3081464;EH38D3081496;EH38D3081369;EH38D3081404;EH38D3081317;EH38D3081468;EH38D3081…	CA-CTCF;dELS;CA;TF;CA-H3K4me3;pELS;CA-TF;PLS
2	4212669	4223521	10853	DEL	0	0.134328	0.0647059	0.0687761	0	.	.	1	EH38D5157761;EH38D5157762	CA-H3K4me3;dELS
2	5433301	5453100	19800	DUP	0.00561798	0	0	0.00274157	0	.	.	2	EH38D3081987;EH38D3081988;EH38D5158148;EH38D3081993;EH38D5158146;EH38D5158145	CA;CA-CTCF;dELS
2	5449506	5450064	559	DEL	0	0.00757576	0	0.00387879	0	.	.	1
2	5567092	5574700	7609	DEL	0.00561798	0	0	0.00274157	0	.	.	2	EH38F0022981;EH38D5158209	TF;dELS
2	5628691	5628691	4163	INS	0.910112	0.880597	0.9	0.895001	0	.	.	2
2	5736051	5737331	1281	DEL	0	0.0149254	0.00595238	0.00764179	0	.	.	1	EH38D3082207;EH38D3082206;EH38D6299063	dELS
2	6378101	6388300	10200	DEL	0.00561798	0	0	0.00274157	0	.	.	2	EH38D3082738;EH38D3082737;EH38D3082736	dELS;CA
2	6400508	6402193	1686	DEL	0.101124	0.119403	0.0952381	0.110483	0	.	.	1
2	6591301	6596557	5257	DEL	0	0.00746269	0	0.0038209	0	.	.	2	EH38D3082895;EH38D3082896;EH38D3082897	CA-CTCF;dELS
2	6824301	6842500	18200	DEL	0.00561798	0	0	0.00274157	0	.	.	2	EH38D5158758;EH38D3083080;EH38D3083073;EH38D3083074;EH38D5158755;EH38D3083079;EH38D5158757;EH38D3083071	dELS;CA
2	6973201	6986100	12900	DEL	0	0.00746269	0	0.0038209	0	CMPK2	CDS	2	EH38D3083201;EH38D3083197;EH38D3083198;EH38D3083202;EH38D5158838;EH38D5158840;EH38D3083199;EH38D5158839	CA-H3K4me3;dELS
2	7108722	7113900	5179	DUP	0	0	0.00588235	0	0	RNF144A	intron	2	EH38D5158976;EH38D3083348;EH38D5158975;EH38D5158971;EH38D3083349;EH38D3083352;EH38D3083347;EH38D5158979	dELS
2	8117068	8117068	179	INS	0.533708	0.477612	0.494118	0.504987	0	.	.	2
2	8247301	8250400	3100	DEL	0	0.00746269	0	0.0038209	0	.	.	2	EH38D3084380;EH38D5159627;EH38D5159628	dELS
2	8604801	8616794	11994	DUP	0	0	0.00588235	0	0	.	.	2	EH38D5159969;EH38D5159965;EH38D5159970;EH38D6299355;EH38D5159963;EH38D5159966;EH38D5159971;EH38D3084800;EH38D5159960;EH38D6299358;EH38D3084799;EH38D5159964;EH38D5159959	dELS;TF
2	8617101	8643300	26200	DUP	0	0	0.00588235	0	0	.	.	2	EH38D5159978;EH38D5160002;EH38D5160008;EH38D5159980;EH38D5159985;EH38D3084821;EH38D5159989;EH38D5160003;EH38D5159995;EH38D5159983;EH38D5160006;EH38D3084809;EH38D5159999;EH38D3084807;EH38D5160012;EH38D6299369;EH38D3084826;EH38D3084843;EH38D3084829;EH38D3084834;EH38D5159979;EH38D5159976;EH38D3084832;EH38D5159984;EH38D3084808;EH38D5159974;EH38D5159981;EH38D5159977;EH38D3084824;EH38D3084817;EH38D5159…	dELS;pELS;PLS
2	9267404	9272178	4775	DEL	0	0.00746269	0	0.0038209	0	.	.	2
2	9925472	9929048	3577	DEL	0.0168539	0.0820896	0.0411765	0.0502546	0	.	.	1	EH38D3086288;EH38D5161357;EH38D3086289;EH38D5161356;EH38D5161354	dELS;CA-H3K4me3;TF
2	10433398	10439020	5623	DEL	0	0.00746269	0	0.0038209	0	.	.	4	EH38D5162093;EH38F0062933;EH38D5162096;EH38D5162095;EH38F0023073;EH38D5162098;EH38D5162097;EH38D3086911;EH38D5162092;EH38D5162099;EH38D3086913;EH38D5162094	pELS;TF;dELS
2	10702523	10706491	3969	DEL	0.00561798	0	0	0.00274157	0	.	.	4	EH38D3087308;EH38D3087309;EH38D3087310;EH38D6299855	dELS
2	10826036	10827023	988	INV	0.0822785	0.221311	0.0763889	0.153463	0.0172183	NOL10	intron	2	EH38D5162612	dELS
2	11081839	11082195	357	DEL	0.0588235	0.0378788	0.0733333	0.0480998	0	.	.	1	EH38D5162976	dELS
2	11094747	11094747	1063	INS	0.275281	0.201493	0.241176	0.237501	0	.	.	2
2	11248604	11248975	372	DEL	0.0795455	0.15625	0.128205	0.118818	0	.	.	1
2	11474759	11475104	346	DEL	0	0.0227273	0	0.0116364	0	ROCK2	intron	4
2	11503602	11504586	985	DEL	0	0.00746269	0	0.0038209	0	.	.	2	EH38F0084267;EH38D5163379;EH38F0085512	pELS;TF
2	11703354	11706398	3045	DUP	0	0.00746269	0	0.0038209	0	GREB1	intron	2	EH38D5163593;EH38D5163594;EH38D5163588;EH38D5163589;EH38D5163590;EH38D3088296;EH38D5163592	dELS;pELS;TF
2	12498337	12498337	260	INS	0.988764	1	0.988235	0.994517	0	.	.	2			TRIB2	0.0135569	-1.70406
2	13711075	13714216	3142	DEL	0	0.00746269	0	0.0038209	0	.	.	2	EH38D5164847;EH38D5164843;EH38D3090092;EH38D5164846;EH38D5164845	CA-CTCF;CA;dELS
2	14414603	14414603	1101	INS	0.674157	0.716418	0.658824	0.695795	0	.	.	2
2	14452370	14455257	2888	DEL	0	0.00746269	0	0.0038209	0	.	.	1	EH38D6300296;EH38D3090444;EH38D5165066	dELS
2	14704169	14710116	5948	DEL	0	0.0373134	0.0529412	0.0191045	0.00464059	.	.	1	EH38D3090604;EH38D3090603;EH38D5165157;EH38D5165159	CA;dELS
2	14830225	14831174	950	DEL	0	0	0.00617284	0	0	.	.	2	EH38D3090701;EH38D3090700	dELS
2	15461901	15464200	2300	DEL	0.00561798	0	0	0.00274157	0	NBAS	intron	4	EH38D5165538	dELS
2	15723166	15723863	698	DEL	0.00568182	0	0	0.00277273	0	.	.	2	EH38D5165802;EH38D3091451	dELS
2	16271547	16273936	2390	DEL	0.272727	0.653846	0.4875	0.46786	0	.	.	1	EH38D5166723;EH38D5166724	CA	MYCN	0.0329509	0.414170738956741
2	16719040	16723800	4761	DEL	0	0	0.00588235	0	0	.	.	2	EH38D5167331;EH38D3092623	CA;CA-CTCF
2	17041626	17043539	1914	DEL	0.00561798	0	0	0.00274157	0	.	.	4	EH38D3092919;EH38D3092918;EH38D3092920;EH38D3092921	dELS
2	17097686	17102580	4895	DEL	0.00561798	0	0	0.00274157	0	.	.	2	EH38D3092959;EH38D5167553;EH38D3092957	CA;dELS
2	17219901	17240500	20600	DEL	0	0.00746269	0	0.0038209	0	.	.	2	EH38D5167606;EH38D3093050;EH38F0062982;EH38D5167605;EH38D5167603;EH38D5167609;EH38D5167599;EH38D5167608;EH38D3093039;EH38D3093051;EH38D3093049;EH38D5167601;EH38D3093053;EH38D3093055;EH38D5167600;EH38D5167602;EH38D3093052	dELS;CA-H3K4me3;CA;CA-CTCF
2	17585033	17590631	5599	DEL	0.0842697	0.0447761	0.0764706	0.064049	0	.	.	1
2	18118862	18120016	1155	DEL	0.0862069	0.141791	0.141176	0.114666	0	.	.	1	EH38D3093767;EH38D3093766	CA-CTCF;dELS
2	18165201	18256500	91300	DEL	0	0	0.00588235	0	0	.	.	2	EH38D6300589;EH38D5168109;EH38D3093811;EH38D3093850;EH38D5168089;EH38D5168102;EH38D3093848;EH38D5168111;EH38D5168098;EH38D5168100;EH38D3093820;EH38D3093852;EH38D6300590;EH38D3093835;EH38D3093847;EH38D3093812;EH38D3093841;EH38D5168094;EH38D3093806;EH38D5168103;EH38D5168110;EH38D3093854;EH38D3093826;EH38D5168091;EH38D3093832;EH38D3093849;EH38D6300591;EH38D5168108;EH38D5168107;EH38D3093843;EH38D3093…	CA;dELS;CA-H3K4me3;CA-CTCF;TF
2	18166552	18194150	27599	mCNV	0.0337079	0	0	0.0164494	NA	.	.	2	EH38D6300589;EH38D3093811;EH38D5168091;EH38D5168089;EH38D3093812;EH38D5168094;EH38D3093813;EH38D3093806	CA;CA-H3K4me3;TF;CA-CTCF;dELS
2	18632734	18633721	988	DUP	0	0	0.00588235	0	0	.	.	2	EH38D5168287;EH38D5168286	dELS
2	18784762	18786421	1660	DEL	0.00561798	0	0	0.00274157	0	.	.	2	EH38D3094325;EH38D3094326;EH38D3094327	CA-TF;dELS
2	19002863	19003400	538	DEL	0.426136	0.19403	0.203704	0.307298	0.0156641	.	.	1	EH38D3094490	dELS
2	19476878	19477796	919	DUP	0	0.00769231	0.0060241	0.00393846	0	.	.	2
2	19576321	19585500	9180	DEL	0.0117647	0	0.0120482	0.00574118	0	.	.	2	EH38D6300673;EH38D3094982;EH38D3094983	CA-CTCF;dELS
2	19767581	19770562	2982	DEL	0.0674157	0.104478	0.123529	0.0863914	0	.	.	1	EH38D3095132;EH38D5168771;EH38D5168773;EH38D5168772	dELS
2	19993146	19993399	254	DEL	0.00588235	0	0.00632911	0.00287059	0	.	.	2	EH38D5168919	dELS
2	22046510	22046510	2310	INS	1	1	1	1	0	.	.	2
2	22328337	22331847	3511	DEL	0	0.0298507	0.0178571	0.0152836	0	.	.	1	EH38D3097418;EH38D3097419	dELS
2	24599907	24611581	11675	DEL	0.0449438	0.0223881	0.0352941	0.0333953	0	.	.	1	EH38D3099213;EH38D6301228;EH38D5172082;EH38D3099214;EH38D3099215	dELS;CA-CTCF
2	25052514	25053152	639	DEL	0	0.0447761	0.025	0.0229254	0	ADCY3	intron	3
2	25293941	25298873	4933	DUP	0	0	0.00588235	0	0	EFR3B	intron	2	EH38D5172670;EH38D5172669;EH38D3099863;EH38D5172671;EH38D3099864	dELS
2	25310909	25312945	2037	DEL	0	0.00746269	0.0117647	0.0038209	0	EFR3B	intron	2	EH38D5172679;EH38D5172680;EH38D5172676;EH38D3099881;EH38D5172678	dELS
2	25434302	25435048	747	DEL	0	0	0.00588235	0	0	.	.	2	EH38F0023365	dELS
2	25701703	25703308	1606	INV	0	0	0.00588235	0	0	DTNB	CDS	2	EH38D5173215;EH38D5173214;EH38D5173213	dELS
2	25777901	25789700	11800	DEL	0	0	0.00588235	0	0	DTNB	CDS	4	EH38D5173274;EH38D5173280;EH38D6301465;EH38D5173278;EH38D5173276;EH38D5173285;EH38D5173281;EH38D3100389;EH38D3100387;EH38D3100388;EH38D5173284;EH38D5173279;EH38D3100385;EH38D3100393;EH38D6301464;EH38D5173282;EH38D5173283	dELS
2	26170997	26171327	331	DEL	0.00657895	0	0	0.00321053	0	KIF3C	intron	4
2	26556299	26556299	1725	INS	1	0.992537	1	0.996179	0	ADGRF3	intron	2	EH38D5173918	dELS
2	26556301	26556301	376	INS	1	0.992537	1	0.996179	0	ADGRF3	intron	2	EH38D5173918	dELS
2	26755001	26766300	11300	DUP	0	0.00746269	0	0.0038209	0	OTOF	CDS	4	EH38D5174173;EH38D5174160;EH38D5174154;EH38D5174155;EH38D5174167;EH38D5174168;EH38D5174156;EH38D5174170;EH38D5174151;EH38D5174172;EH38D5174174;EH38D5174150;EH38D5174152;EH38D5174166;EH38D5174171;EH38D5174169;EH38D5174149;EH38D6301639;EH38D5174153	dELS;CA-CTCF;TF;CA-H3K4me3;CA;CA-TF
2	26893628	26895057	1430	DEL	0.00568182	0	0	0.00277273	0	.	.	2	EH38D5174379;EH38D5174378;EH38D3101449;EH38D3101452	dELS
2	26937337	26937337	2567	INS	1	1	1	1	0	KCNK3	intron	4
2	26959415	26966021	6607	DEL	0.00561798	0	0	0.00274157	0	.	.	4	EH38D5174495;EH38F0063046;EH38D5174493;EH38D5174494;EH38D6301712;EH38D6301715;EH38D6301713;EH38D3101534;EH38D5174492;EH38D5174498;EH38D5174500;EH38D3101527;EH38D3101530;EH38D6301714;EH38D3101529	dELS
2	26994630	26996699	2070	DEL	0	0	0.0176471	0	0.00595238	SLC35F6	intron	4	EH38D6301723;EH38D3101575;EH38D5174539;EH38D5174538;EH38D3101573	dELS
2	27022441	27025325	2885	DEL	0	0.00746269	0	0.0038209	0	.	.	2	EH38D5174566	CA-CTCF
2	27074204	27074204	339	INS	0.202247	0.41791	0.305882	0.312667	0	DPYSL5	intron	2	EH38D5174606	dELS	HADHA;ENSG00000229122	0.03307512;0.02730262	0.506389245366132
2	27763901	27779600	15700	DEL	0	0.00746269	0	0.0038209	0	.	.	2	EH38F0023412;EH38D5175456;EH38D3102321;EH38D5175449;EH38D5175452;EH38D3102325;EH38D5175455;EH38D3102320;EH38D5175448;EH38D5175453;EH38D5175451	TF;CA-H3K4me3;dELS;CA-CTCF;CA-TF;CA
2	27810785	27811722	938	DEL	0	0.00746269	0.0176471	0.0038209	0	ZNF512	intron	4	EH38D5175479	CA-H3K4me3
2	27982372	27988285	5914	DEL	0	0	0.00588235	0	0	.	.	2	EH38D5175599;EH38D3102505;EH38D3102503;EH38D5175603;EH38D5175601;EH38D5175604;EH38D5175602;EH38F0081733;EH38D5175600	dELS	ENSG00000225991;ENSG00000229122	0.02833879;0.03908039	-2.63164
2	28652846	28655254	2409	DEL	0	0	0.00588235	0	0	.	.	4	EH38D5176187;EH38D5176186;EH38D5176189;EH38D5176190;EH38D5176191;EH38D5176188	dELS
2	28683835	28683835	1063	INS	0.314607	0.567164	0.4	0.443916	0	.	.	2
2	29097582	29104755	7174	DEL	0	0.00746269	0	0.0038209	0	.	.	2	EH38D5176678;EH38D5176679	dELS
2	29106801	29117700	10900	DEL	0	0	0.00588235	0	0	WDR43	CDS	4	EH38D5176681;EH38D5176683;EH38D5176686;EH38D3103771;EH38D6302100;EH38D5176685	CA-CTCF;CA;pELS;PLS
2	29731190	29737144	5955	DEL	0	0	0.00588235	0	0	ALK	intron	3	EH38D3104356;EH38D5177249	CA;dELS
2	30546097	30546791	695	DEL	0.00561798	0	0	0.00274157	0	.	.	2	EH38D5177827	dELS
2	30615201	30627700	12500	DEL	0	0.00746269	0	0.0038209	0	.	.	2	EH38D5177883;EH38D5177885;EH38D3105195;EH38D3105202;EH38D3105198;EH38D5177891;EH38D3105204;EH38D5177881;EH38D5177887;EH38D5177888;EH38D5177884;EH38D3105205;EH38D5177890;EH38D3105207;EH38D3105196;EH38D3105206	CA;dELS;CA-CTCF;CA-H3K4me3
2	31859601	31871100	11500	DUP	0	0	0.0060241	0	0	.	.	2	EH38D3106305;EH38D6302470;EH38F0023484;EH38D3106307	CA-H3K4me3;TF;CA
2	33051611	33052645	1035	DEL	0	0.0149254	0.0178571	0.00764179	0	.	.	1	EH38D5179334;EH38D5179332;EH38D3107052	dELS;pELS	ENSG00000273165	0.00911546	-1.71174
2	33224462	33227292	2831	DEL	0.657303	0.402985	0.470588	0.527092	0	LTBP1	intron	4	EH38D3107208;EH38D5179447;EH38D5179445	CA-CTCF;dELS
2	33512932	33516762	3831	DEL	0.00561798	0	0	0.00274157	0	LTBP1	intron	4	EH38D3107518;EH38D3107520;EH38D3107516;EH38D5179615;EH38D3107514;EH38D3107515;EH38D3107519	dELS;pELS
2	33577240	33578087	848	DEL	0	0	0.0060241	0	0	LTBP1	intron	4
2	33764568	33767765	3198	INV	0.00561798	0.141791	0.0529412	0.0753386	0	RASGRP3	intron	2	EH38D5179762;EH38D5179763;EH38D3107796;EH38D3107797;EH38D5179765	dELS
2	33764578	33765250	673	INV	0.00561798	0.136364	0.0421687	0.0725598	0	RASGRP3	intron	2	EH38D5179762;EH38D5179763;EH38D3107796	dELS
2	33764578	33766115	1538	INV	0.00561798	0.141791	0.0529412	0.0753386	0	RASGRP3	intron	2	EH38D3107797;EH38D5179762;EH38D5179763;EH38D3107796	dELS
2	33958291	33963299	5009	DEL	0	0.00746269	0	0.0038209	0	.	.	2	EH38D3107943;EH38D3107944	CA-CTCF;CA
2	33981463	33986093	4631	DEL	0	0.00746269	0	0.0038209	0	.	.	2
2	34013459	34014590	1132	DEL	0	0	0.00588235	0	0	.	.	2	EH38D3107978;EH38D5179888	dELS;CA-CTCF
2	34523654	34525719	2066	DEL	0.831461	0.365672	0.558824	0.592977	0	.	.	1
2	34561766	34562957	1192	DEL	0.0170455	0	0	0.00831818	0	.	.	2
2	34636221	34637677	1457	DEL	0	0	0.00641026	0	0	.	.	2
2	35007245	35007825	581	DEL	0.00568182	0.164179	0.0769231	0.0868324	0	.	.	2
2	35257428	35259896	2469	DEL	0	0.0223881	0.0320513	0.0114627	0	.	.	2
2	35405356	35405356	325	INS	0.0898876	0	0.00588235	0.0438652	0.0177484	.	.	2
2	35676181	35683209	7029	DEL	0.00561798	0	0	0.00274157	0	.	.	2	EH38D5180377;EH38D3108730;EH38D5180378;EH38D3108732	dELS;CA;CA-CTCF;TF
2	35975903	35997125	21223	DEL	0.342697	0.432836	0.4	0.388848	0	.	.	1
2	36057971	36058806	836	DEL	0.0113636	0	0	0.00554545	0	.	.	2
2	36159527	36159966	440	DEL	0	0.030303	0.0185185	0.0155152	0	.	.	2
2	36167093	36167546	454	DEL	0.0174419	0	0	0.00851163	0	.	.	2
2	36383801	36424300	40500	DEL	0.00561798	0	0	0.00274157	0	.	.	2	EH38D5180602;EH38D5180587;EH38D6302820;EH38D5180588;EH38D5180600;EH38D6302819;EH38D5180586;EH38D3109066;EH38D3109044;EH38D5180596;EH38D3109046;EH38D3109068;EH38D3109071;EH38F0023580;EH38D5180583;EH38D3109069;EH38D5180593;EH38D3109064;EH38D3109056;EH38D5180594;EH38D3109055;EH38D5180601;EH38D5180584;EH38D5180591;EH38D3109061;EH38D5180595;EH38D3109065;EH38D5180598;EH38D5180585;EH38D3109054;EH38D5180…	dELS;CA-H3K4me3;CA-CTCF;CA;CA-TF
2	36820321	36821589	1269	DEL	0.157303	0.00746269	0.0238095	0.0805849	0.0203939	FEZ2	intron	1			ENSG00000218739	0.0215092	-1.24389
2	37686201	37696900	10700	DEL	0	0.00746269	0	0.0038209	0	.	.	2	EH38D3110235;EH38D5181411;EH38D5181410;EH38D3110236;EH38D5181414;EH38D5181412;EH38D3110239;EH38D5181417;EH38D5181418;EH38D5181416;EH38D5181413	dELS;pELS;CA
2	37958101	37971500	13400	DUP	0	0	0.00588235	0	0	.	.	2	EH38D3110560;EH38D5181612;EH38D5181611;EH38D3110553;EH38D5181606;EH38D3110548;EH38D3110556;EH38D5181610;EH38D3110549;EH38D3110555;EH38D3110557;EH38F0023621;EH38D5181607;EH38D5181613;EH38D5181615;EH38D3110550;EH38D5181605;EH38D3110565;EH38D5181614;EH38D5181609	dELS;TF;pELS
2	37958228	38003102	44875	mCNV	0.58427	0.791045	0.694118	0.690139	NA	.	.	2	EH38D5181633;EH38D5181619;EH38D5181643;EH38D5181617;EH38D5181606;EH38D3110556;EH38D5181640;EH38D3110573;EH38D5181641;EH38D3110549;EH38D5181630;EH38D3110555;EH38D5181624;EH38D5181620;EH38D5181616;EH38D5181607;EH38D5181613;EH38D5181634;EH38D3110550;EH38D5181605;EH38D5181618;EH38D5181621;EH38D3110593;EH38D3110596;EH38D3110594;EH38D3110560;EH38D3110578;EH38D3110588;EH38D5181612;EH38D3110589;EH38D5181…	dELS;CA;CA-H3K4me3;pELS;CA-TF;TF
2	38794657	38795058	402	DEL	0.00588235	0	0	0.00287059	0	HNRNPLL	intron	2	EH38D5182239	CA-CTCF
2	38951012	38954586	3575	INV	0.011236	0	0.0235294	0.00548315	0	GALM	intron	2	EH38D6303035;EH38D5182447;EH38D3111634;EH38D5182449	dELS
2	39241001	39251400	10400	DUP	0	0	0.00595238	0	0	SOS1	CDS	4	EH38D3111885;EH38D5182643;EH38D5182647;EH38D3111889;EH38D5182644;EH38D5182645;EH38D5182642;EH38D3111883;EH38D0945496;EH38D5182646;EH38D3111890	dELS;CA-CTCF;pELS;PLS
2	39273293	39276302	3010	DEL	0	0	0.00588235	0	0	SOS1	intron	4	EH38D5182660	CA
2	39403984	39404768	785	DEL	0	0	0.00617284	0	0	.	.	2	EH38D5182751	CA-CTCF
2	39768909	39771539	2631	DEL	0	0.00746269	0	0.0038209	0	.	.	2	EH38D3112354;EH38D3112353;EH38D3112355	dELS
2	39800974	39801715	742	DEL	0.00581395	0	0	0.00283721	0	.	.	2
2	40200301	40211300	11000	DEL	0	0	0.00588235	0	0	.	.	2	EH38D3112758;EH38D5183266;EH38D3112763;EH38D3112762;EH38D3112759	dELS;CA
2	40619618	40620265	648	DEL	0	0	0.00684931	0	0	SLC8A1	intron	4	EH38D3113189	dELS
2	40849101	40859300	10200	DUP	0	0	0.00588235	0	0	.	.	2	EH38D5183633;EH38D3113426;EH38D5183629;EH38D5183630;EH38D3113425;EH38D5183628;EH38D3113430;EH38D5183631	CA;dELS;CA-CTCF
2	40927101	40949233	22133	DEL	0.011236	0	0.00588235	0.00548315	0	.	.	2	EH38D5183673;EH38D6303188;EH38D5183667;EH38D3113478;EH38D5183674;EH38D5183666;EH38D5183670;EH38D3113477;EH38D3113484;EH38D3113485;EH38D3113487;EH38D5183669;EH38D5183672	dELS
2	41238393	41250296	11904	DEL	0.0393258	0.0746269	0.0764706	0.0574	0	.	.	1	EH38D5183792;EH38D3113658	dELS
2	41334636	41337054	2419	DEL	0	0.00746269	0	0.0038209	0	.	.	2	EH38F0023693	TF
2	41513101	41577600	64500	DEL	0.00561798	0	0	0.00274157	0	.	.	2	EH38D3113833;EH38D3113840;EH38D6303226;EH38D3113837;EH38D3113847;EH38D3113853;EH38D3113839;EH38D5183903;EH38D5183897;EH38D5183885;EH38D3113844;EH38D5183901;EH38D5183902;EH38D3113848;EH38F0023697;EH38D3113846;EH38D3113831;EH38D5183891;EH38D3113835;EH38D5183883;EH38D3113860;EH38D5183893;EH38D5183895;EH38D5183905;EH38D3113869;EH38D3113845;EH38D3113850;EH38D5183904;EH38D3113838;EH38D5183896;EH38D5183…	CA-CTCF;CA;dELS;CA-H3K4me3;CA-TF;TF
2	41638937	41639603	667	DEL	0	0	0.00609756	0	0	.	.	2
2	41838601	41840522	1922	DEL	0	0.00746269	0	0.0038209	0	.	.	2	EH38D3114036	TF
2	41864461	41866881	2421	DEL	0	0	0.00588235	0	0	.	.	2
2	42000401	42232200	231800	DEL	0	0.00746269	0	0.0038209	0	C2orf91	CDS	2	EH38D3114188;EH38D3114280;EH38D3114396;EH38D5184161;EH38D5184213;EH38D5184143;EH38D3114313;EH38D3114256;EH38D6303264;EH38D5184195;EH38D3114263;EH38D5184170;EH38D3114358;EH38D5184154;EH38D3114169;EH38D5184093;EH38D5184080;EH38D5184166;EH38D5184114;EH38D5184123;EH38D3114274;EH38D5184165;EH38D5184156;EH38D5184066;EH38D3114302;EH38D5184202;EH38D5184085;EH38D3114203;EH38D5184144;EH38D5184158;EH38D5184…	dELS;pELS;CA-CTCF;TF;CA;PLS;CA-H3K4me3;CA-TF
2	42187423	42188088	666	DEL	0.00574713	0	0	0.0028046	0	.	.	2	EH38D3114343	dELS
2	42346259	42347320	1062	DEL	0.286517	0.373134	0.327381	0.330865	0	.	.	4	EH38D5184382	dELS	PKDCC	0.0272114	0.444111879705646
2	42446906	42453700	6795	DEL	0	0	0.00588235	0	0	EML4	intron	2	EH38D3114690;EH38D3114691;EH38D3114695;EH38D5184461;EH38D3114688;EH38D5184460;EH38D3114692;EH38D3114693;EH38F0076438;EH38F0063159;EH38D5184459	dELS;TF
2	42967777	42976677	8901	DEL	0.00561798	0	0	0.00274157	0	MTA3	intron	2	EH38D3115125;EH38D3115120;EH38D5184827;EH38D5184826;EH38F0023739;EH38D3115119;EH38D5184823;EH38D3115117;EH38D5184825	CA-CTCF;dELS;TF;CA
2	43325600	43326506	907	DEL	0.00561798	0	0	0.00274157	0	.	.	2	EH38D6303449	dELS
2	43425174	43430108	4935	DEL	0.00561798	0	0	0.00274157	0	.	.	2	EH38D5185556;EH38D5185553;EH38D5185557;EH38D5185558;EH38D5185554;EH38D5185548;EH38D5185555;EH38D5185559;EH38D6303477	dELS;TF
2	43523401	43534600	11200	DEL	0	0.00746269	0	0.0038209	0	THADA	intron	4	EH38D5185686;EH38D5185683;EH38D5185677;EH38D5185678;EH38D5185684;EH38D5185676;EH38D5185679;EH38D5185674;EH38D5185687;EH38D5185681;EH38D5185685;EH38D3115937;EH38D3115942;EH38D3115944;EH38D6303499;EH38D5185673;EH38D5185680;EH38D5185675;EH38D5185682;EH38D3115945	dELS
2	44318598	44321179	2582	DEL	0.0224719	0	0.00588235	0.0109663	0	.	.	1	EH38D5186186;EH38D5186187;EH38D5186185	dELS
2	44467103	44468882	1780	DEL	0.162921	0.201493	0.191358	0.18267	0	.	.	1	EH38D3116787;EH38D3116788	dELS
2	44781601	44791800	10200	DEL	0.00561798	0	0	0.00274157	0	CAMKMT	intron	2	EH38D5186459;EH38D3117012;EH38D5186460;EH38D5186463;EH38D5186462;EH38F0023781;EH38D3117015;EH38D5186458;EH38D5186461	dELS;CA-CTCF;CA-H3K4me3;TF
2	44790245	44790715	471	DEL	0	0.0223881	0.0481928	0.0114627	0.0111275	CAMKMT	intron	2
2	45036159	45039823	3665	DEL	0	0.00746269	0	0.0038209	0	.	.	2	EH38D3117258;EH38D5186606;EH38D5186607	CA;CA-H3K4me3
2	45308801	45331900	23100	DEL	0	0.00746269	0	0.0038209	0	.	.	2	EH38D5186862;EH38D5186863;EH38D3117570;EH38D5186859;EH38D5186861;EH38D5186867;EH38D5186857;EH38D3117569;EH38D3117571;EH38F0023791;EH38D3117561;EH38D3117567;EH38D3117562;EH38D5186856	dELS;CA-CTCF;TF;CA
2	45448841	45448841	101	INS	0.179775	0.119403	0.158824	0.148865	0	.	.	2
2	45725301	45736500	11200	DEL	0	0	0.00588235	0	0	SRBD1	intron	2	EH38D3117982;EH38F0023796;EH38D3117979;EH38D3117980;EH38D3117981	CA-CTCF;TF;dELS
2	45758061	45759988	1928	DEL	0	0.00746269	0	0.0038209	0	SRBD1	intron	2	EH38D3117995	CA
2	46694273	46697681	3409	DEL	0.0224719	0	0.0176471	0.0109663	0	.	.	4	EH38D3119142;EH38D5188045;EH38D5188046;EH38D5188047	dELS
2	47016982	47018050	1069	DEL	0	0.0238095	0.0202703	0.0121905	0	.	.	2
2	47152585	47158900	6316	DEL	0.00561798	0	0	0.00274157	0	MCFD2,TTC7A	intron	4	EH38F0063205;EH38D5188484;EH38D3119683;EH38D5188485;EH38D3119679;EH38D5188486;EH38D3119681;EH38F0076464;EH38D3119680	TF;dELS;CA
2	48255730	48256214	485	DEL	0	0	0.00609756	0	0	.	.	2
2	48739488	48739678	191	DEL	0	0	0.00724638	0	0	PPP1R21	intron	2	EH38D3121270	dELS	ENSG00000235369	0.00276914	-3.49838
2	48851190	48857952	6763	DEL	0.0505618	0.156716	0.135294	0.104913	0	GTF2A1L,STON1-GTF2A1L	intron	1	EH38D3121375	CA	MSH6	0.01920042;0.6263031	-0.650222
2	49087915	49087915	482	INS	0.797753	0.544776	0.617647	0.668229	0	.	.	2
2	49250201	49260900	10700	DUP	0.011236	0	0	0.00548315	0	FSHR	intron	4	EH38D5190000;EH38D3121679;EH38D5189999;EH38D5189997;EH38D3121672;EH38D5190001;EH38D6304127;EH38D3121678	dELS
2	49862601	49906000	43400	DEL	0	0.00746269	0	0.0038209	0	.	.	2	EH38D5190189;EH38D3122014;EH38D6304161;EH38D3122029;EH38D3122022;EH38D3122019;EH38D5190197;EH38D3122034;EH38D3122016;EH38D5190186;EH38D3122031;EH38D3122015;EH38D5190198;EH38D5190199;EH38D3122024;EH38D3122018	dELS;CA;CA-CTCF
2	50251836	50256097	4262	DEL	0	0	0.00588235	0	0	NRXN1	intron	4	EH38D5190314;EH38D3122241;EH38D3122240	dELS
2	50765922	50766233	312	INV	0	0.0378788	0.0119048	0.0193939	0	NRXN1	intron	4	EH38D3122569	dELS
2	50882301	50905700	23400	DEL	0.00561798	0	0	0.00274157	0	NRXN1	intron	4	EH38D6304250;EH38D3122662;EH38D3122673;EH38D5190564;EH38D5190565;EH38D3122667;EH38D3122659;EH38D5190561;EH38D3122660;EH38D3122658;EH38D3122668;EH38D5190562;EH38D6304251	pELS;CA;CA-CTCF;CA-H3K4me3;dELS
2	51224547	51225542	996	DEL	0.122093	0.11194	0.134146	0.116895	0	NRXN1	intron	4
2	51266201	51270000	3800	DEL	0	0	0.00588235	0	0	.	.	2	EH38F0023917	TF
2	51324001	51583500	259500	DEL	0	0	0.00588235	0	0	.	.	5	EH38D3122972;EH38D3122993;EH38D3123037;EH38F0023921;EH38D5190711;EH38D5190800;EH38D5190735;EH38D3123071;EH38D3122966;EH38D3122975;EH38D3123061;EH38D5190748;EH38D5190710;EH38D3123047;EH38D3123017;EH38D3123052;EH38D3123072;EH38D5190729;EH38D5190780;EH38D3122995;EH38F0023920;EH38D5190741;EH38D5190736;EH38D3123086;EH38D3123050;EH38D5190746;EH38D5190769;EH38D5190731;EH38D5190790;EH38D5190789;EH38D3122…	CA-CTCF;TF;CA;dELS;CA-H3K4me3;CA-TF
2	51378988	51380323	1336	DEL	0.00561798	0	0	0.00274157	0	.	.	2	EH38D3122993;EH38D5190721;EH38D5190720	CA-CTCF;CA
2	51885101	51900200	15100	DEL	0	0.00746269	0	0.0038209	0	.	.	2	EH38D3123228;EH38D5190882;EH38D3123238;EH38D3123231;EH38D3123232;EH38D3123234;EH38D3123237	TF;CA;dELS
2	51926584	51927767	1184	DEL	0.00561798	0.104478	0.120253	0.0562341	0.0126515	.	.	1	EH38D3123252	CA
2	52749500	52785168	35669	DEL	0.522472	0.238806	0.329412	0.377235	0	.	.	1	EH38D3123693;EH38D3123697;EH38D3123690;EH38D5191176;EH38D5191178;EH38D3123689;EH38F0023949;EH38D5191171;EH38D5191173;EH38D5191170;EH38D5191179	dELS;CA;TF
2	52768301	52785300	17000	DEL	0.00561798	0	0	0.00274157	0	.	.	1	EH38D5191178;EH38D5191179;EH38D5191176;EH38D3123697	CA;dELS
2	53059601	53117900	58300	DEL	0	0	0.00588235	0	0	.	.	2	EH38D3123846;EH38D5191264;EH38D5191277;EH38D5191270;EH38D3123847;EH38D5191272;EH38D3123863;EH38D5191267;EH38D5191273;EH38D5191271;EH38D5191266;EH38D3123858;EH38D3123848;EH38D5191274;EH38D3123854;EH38D5191276;EH38D5191282;EH38D5191280;EH38D5191281;EH38D5191265;EH38F0023954;EH38D3123839;EH38D3123852;EH38D3123864;EH38F0023953;EH38D3123866;EH38D3123843;EH38D5191275;EH38D3123856;EH38D3123855;EH38D3123…	CA;dELS;pELS;CA-CTCF;TF;CA-H3K4me3
2	53249396	53252623	3228	DEL	0.0449438	0	0.00588235	0.0219326	0	.	.	1	EH38D5191330;EH38D5191329;EH38D5191331	CA;CA-H3K4me3;CA-CTCF
2	53292310	53293079	770	DEL	0.0227273	0	0.0180723	0.0110909	0	.	.	1	EH38D5191348	CA-CTCF
2	53429501	53444200	14700	DEL	0.00561798	0	0	0.00274157	0	.	.	2	EH38D3124077;EH38D3124069;EH38D5191392;EH38D5191394;EH38D3124076;EH38D3124078;EH38D3124067;EH38F0023959;EH38D5191398;EH38D3124075;EH38D3124070;EH38D3124068;EH38D3124072;EH38D5191391;EH38D5191397;EH38D3124071;EH38D3124074	dELS;CA;TF
2	53612494	53617978	5485	DEL	0	0	0.00588235	0	0	.	.	2	EH38D5191471;EH38D5191470	dELS
2	53713728	53719601	5874	DEL	0	0.00746269	0	0.0038209	0	.	.	2	EH38D5191512;EH38D5191509;EH38D5191510;EH38F0023964;EH38D3124251	dELS;pELS;TF
2	54097629	54098506	878	DEL	0	0.00746269	0	0.0038209	0	PSME4	intron	4	EH38D5191707	dELS
2	54565493	54567473	1981	DEL	0.449438	0.679104	0.576471	0.567027	0	C2orf73	intron	1			ENSG00000233266	0.0284936	0.403320913394931
2	54954310	54954544	235	DEL	0	0.0153846	0.0277778	0.00787692	0	EML6	intron	2
2	55735144	55737523	2380	DEL	0	0.00746269	0.00595238	0.0038209	0	.	.	2
2	55854239	55854537	299	DUP	0	0.00746269	0	0.0038209	0	.	.	2
2	55952266	55952985	720	DEL	0	0	0.00625	0	0	.	.	2
2	56064601	56066100	1500	DEL	0	0.0149254	0	0.00764179	0	.	.	2	EH38D3126371	dELS
2	56071107	56071397	291	DEL	0	0.0895522	0.0617284	0.0458507	0	.	.	4	EH38D3126383;EH38D5192998	dELS
2	56471980	56474288	2309	DEL	0	0	0.00588235	0	0	CCDC85A	intron	2	EH38D3126741	dELS
2	56731732	56731732	330	INS	0.758427	0.537313	0.711765	0.645217	0	.	.	2
2	56781801	56793900	12100	DEL	0.00561798	0	0	0.00274157	0	.	.	2	EH38D5193313;EH38D3126946;EH38D5193310;EH38D3126947;EH38D3126951;EH38D3126949	dELS;CA-H3K4me3;CA
2	56946519	56951321	4803	DUP	0.0674157	0	0.0235294	0.0328989	0	.	.	2	EH38D5193370;EH38D5193371;EH38D5193372;EH38D5193373	dELS;CA-H3K4me3;CA
2	56953793	56955200	1408	DEL	0	0.00746269	0	0.0038209	0	.	.	2
2	56973750	56975862	2113	DEL	0.00561798	0	0	0.00274157	0	.	.	2	EH38D3127045;EH38D5193382	CA-H3K4me3;pELS
2	57202101	57213400	11300	DEL	0	0	0.00588235	0	0	.	.	2	EH38D5193447;EH38D3127132;EH38F0024052;EH38D3127131	CA-TF;CA-CTCF;TF
2	57295296	57302384	7089	DEL	0.00561798	0	0	0.00274157	0	.	.	2	EH38F0024053;EH38D3127155;EH38D3127156	TF;CA-H3K4me3
2	57455801	57470800	15000	DEL	0.00561798	0	0	0.00274157	0	.	.	2	EH38D5193522;EH38D5193517;EH38D5193521	CA-H3K4me3;CA-CTCF
2	57756816	57758789	1974	INV	0	0	0.00588235	0	0	.	.	2	EH38D3127354	CA-CTCF
2	57929422	57930474	1053	DEL	0	0	0.00588235	0	0	.	.	2	EH38D5193680	dELS
2	58577872	58582583	4712	DEL	0.00561798	0	0	0.00274157	0	.	.	2	EH38D3127848;EH38D3127849;EH38D5193952	dELS;TF
2	58892696	58893647	952	DEL	0.00561798	0	0	0.00274157	0	.	.	2
2	59341018	59343394	2377	DEL	0	0	0.00588235	0	0	.	.	2			ENSG00000233723	2.165499e-06	-4.65281
2	59383397	59384711	1315	DEL	0.00561798	0	0.0060241	0.00274157	0	.	.	2
2	59623256	59631048	7793	DEL	0.0842697	0.00746269	0.0705882	0.0449445	0	.	.	1	EH38D3128586	dELS
2	59990273	59994963	4691	DEL	0.00561798	0	0	0.00274157	0	.	.	2
2	61700675	61703103	2429	INV	0.230337	0.30597	0.252941	0.269061	0	.	.	2	EH38D5195510;EH38D5195512;EH38F0081785;EH38D5195511	dELS;TF	XPO1;BCL11A;ENSG00000212978;C2orf74;ENSG00000273302	0.03961878;0.01100303;0.0002304812;6.69551e-06;0.002213148	0.969370252758292
2	61840355	61840934	580	DEL	0	0	0.00641026	0	0	.	.	2
2	61855919	61856273	355	INV	0	0	0.00588235	0	0	.	.	2	EH38D5195630	CA	COMMD1	0.0288839	2.69567635292652
2	61880173	61881108	936	DEL	0.255682	0.149254	0.222892	0.201191	0	.	.	1
2	62108496	62109400	905	DEL	0.0116279	0	0	0.00567442	0	CCT4	intron	4
2	62483220	62483680	461	DEL	0.0117647	0	0.00632911	0.00574118	0	.	.	1	EH38D3130959	CA-CTCF
2	63991382	63994939	3558	DEL	0.00561798	0	0.00588235	0.00274157	0	.	.	2	EH38D3132073;EH38F0024233;EH38D3132071;EH38D5196759;EH38D5196758	dELS;TF
2	64060281	64062418	2138	DEL	0	0.00746269	0	0.0038209	0	.	.	2	EH38D5196802	CA
2	64295868	64301632	5765	DUP	0	0.0149254	0	0.00764179	0	.	.	2	EH38D5196955;EH38D5196956;EH38D5196954;EH38D3132337	dELS;CA
2	64315562	64316375	814	DEL	0	0.0223881	0.00704225	0.0114627	0	.	.	2	EH38D5196976	pELS	ENSG00000232613	0.0223009	-2.94334
2	64694301	64705100	10800	DEL	0	0.00746269	0	0.0038209	0	.	.	4	EH38D6305354;EH38D5197298;EH38D5197297;EH38D3132818;EH38D5197300;EH38D3132821;EH38D5197301;EH38D5197294;EH38D5197299;EH38D5197295;EH38D3132820;EH38D3132823	dELS;CA
2	65178611	65180052	1442	DEL	0.011236	0	0.00588235	0.00548315	0	.	.	2	EH38D3133385;EH38D5197752;EH38D5197750;EH38D5197751;EH38D3133384	dELS	SLC1A4	0.01081557;0.05615916;0.9929823	-2.86316
2	65204562	65206834	2273	DEL	0.011236	0	0.00588235	0.00548315	0	.	.	4	EH38D5197765;EH38D5197766;EH38D5197764	dELS	SLC1A4	0.01081557;0.05615916;0.9929823	-2.86316
2	65792801	65796641	3841	DEL	0	0	0.00588235	0	0	.	.	2	EH38D5198250;EH38D6305503;EH38D3134037;EH38D5198247;EH38D3134036;EH38D5198249;EH38D5198248	dELS
2	66008584	66009736	1153	DEL	0.0505618	0	0.0470588	0.0246742	0	.	.	1	EH38D3134232;EH38D5198352	dELS
2	66296823	66297658	836	DEL	0.0116279	0	0	0.00567442	0	.	.	2	EH38D5198486;EH38D5198485	dELS
2	66505586	66507555	1970	DEL	0.264045	0.186567	0.217647	0.224376	0	.	.	1	EH38D3134577	CA
2	67256201	67267900	11700	DEL	0.00561798	0	0	0.00274157	0	.	.	2	EH38D5198922;EH38D5198921;EH38D5198923;EH38D3135300;EH38D5198928;EH38D3135294;EH38D5198925;EH38D5198927;EH38D3135298;EH38D5198926;EH38D3135303;EH38D3135296;EH38D5198920;EH38D5198924	dELS;pELS
2	67324566	67329168	4603	DEL	0.0168539	0	0.0117647	0.00822472	0	.	.	1	EH38D3135349	dELS	ETAA1	0.0340616	-1.79723
2	67349959	67349959	293	INS	0.752809	0.649254	0.747059	0.699789	0	.	.	2
2	67628001	67638100	10100	DUP	0	0	0.0060241	0	0	ETAA1	CDS	2	EH38D5199061;EH38D5199060;EH38D5199059;EH38D3135573	dELS
2	67751915	67754750	2836	INV	0.00561798	0	0	0.00274157	0	.	.	2	EH38D3135670;EH38D3135669;EH38D3135671	dELS
2	68887001	68939300	52300	DEL	0	0	0.0117647	0	0	.	.	4	EH38D5199822;EH38F0063401;EH38D3136702;EH38D5199813;EH38D5199814;EH38D3136689;EH38D3136719;EH38D3136705;EH38D3136708;EH38F0024352;EH38D5199799;EH38D3136701;EH38D3136712;EH38D5199802;EH38D3136706;EH38D5199796;EH38D5199804;EH38D5199817;EH38D5199823;EH38D3136715;EH38D5199807;EH38D3136687;EH38D5199811;EH38D3136677;EH38D3136720;EH38D5199824;EH38D3136684;EH38D5199820;EH38D5199803;EH38D3136695;EH38D5199…	CA;TF;dELS;CA-TF;CA-H3K4me3;CA-CTCF
2	69706297	69707921	1625	DEL	0	0.0149254	0	0.00764179	0	AAK1	intron	4
2	69712551	69724500	11950	DEL	0	0.0149254	0	0.00764179	0	AAK1	CDS	4	EH38D3137518;EH38D3137515;EH38D3137516;EH38D3137517;EH38D3137514;EH38D5200349;EH38D5200352;EH38D3137513;EH38D3137511	dELS;TF
2	70125044	70125565	522	DEL	0.625	0.380597	0.561728	0.499866	0	SNRNP27	intron	1			ENSG00000179818	0.8484773;0.04603885	0.358757722332073
2	70491622	70496631	5010	DEL	0	0.00746269	0	0.0038209	0	PCYOX1	intron	2	EH38D5201149;EH38D3138312;EH38D5201151;EH38D6305936;EH38D5201150	dELS;CA
2	71342538	71347916	5379	DEL	0	0	0.00588235	0	0	MCEE	intron	4	EH38D3139135;EH38D5201941;EH38D5201943	dELS;CA-CTCF	CD207;ANKRD53	4.625024e-05;0.02621258	-4.05232
2	72244701	72277100	32400	DEL	0.00561798	0	0	0.00274157	0	.	.	4	EH38D5202853;EH38D5202878;EH38D5202860;EH38D5202866;EH38D5202863;EH38D3140073;EH38D5202861;EH38D5202856;EH38D5202874;EH38D3140078;EH38D3140080;EH38D3140072;EH38D3140064;EH38D5202873;EH38D5202849;EH38D5202850;EH38D5202870;EH38D3140056;EH38D6306287;EH38D5202871;EH38D6306292;EH38D5202867;EH38D3140075;EH38D6306291;EH38D3140051	dELS;CA;CA-CTCF;TF
2	72440145	72441359	1215	INV	0.0168539	0.106061	0.117647	0.0625277	0.00667533	EXOC6B	intron	2	EH38D5203061	dELS	CYP26B1	1.453054e-20;0.1737056	1.75196765027596
2	72440167	72440743	577	INV	0.0168539	0.0538462	0.113095	0.035794	0.0310422	EXOC6B	intron	2	EH38D5203061	dELS	CYP26B1	2.300164e-19;0.1737056	1.74614880602364
2	73106194	73108596	2403	DEL	0.011236	0	0.00588235	0.00548315	0	.	.	2
2	73718662	73719526	865	DEL	0.011236	0	0.0060241	0.00548315	0	ALMS1	intron	4
2	73851601	73912000	60400	DEL	0	0.00746269	0	0.0038209	0	NAT8	CDS	4	EH38D5204066;EH38D5204060;EH38D3141342;EH38D5204084;EH38D5204074;EH38D3141326;EH38D5204083;EH38D5204076;EH38D5204054;EH38D6306534;EH38D5204075;EH38D3141354;EH38D3141323;EH38D5204057;EH38D3141329;EH38D3141348;EH38D3141347;EH38D5204062;EH38D5204061;EH38D5204073;EH38D5204072;EH38D5204063;EH38D5204058;EH38D5204068;EH38D5204077;EH38D3141341;EH38D3141321;EH38D5204078;EH38D3141356;EH38D5204065;EH38D5204…	pELS;dELS;CA-CTCF;CA;CA-TF;TF;PLS
2	73897001	73901000	4000	DEL	0	0.00746269	0	0.0038209	0	.	.	2	EH38D5204077;EH38D5204078;EH38D5204076;EH38D3141351	TF;CA-CTCF;CA-TF
2	73983101	73984300	1200	DEL	0.00568182	0	0	0.00277273	0	.	.	2
2	74677132	74679247	2116	DEL	0	0.00746269	0.0178571	0.0038209	0	.	.	1	EH38D3142072;EH38D3142074	dELS	LOXL3	0.0142765	1.64150342416661
2	75348482	75348645	164	DEL	0.00649351	0	0	0.00316883	0	TACR1	intron	2
2	75378012	75381524	3513	INV	0	0.00746269	0	0.0038209	0	TACR1	intron	2	EH38D3142801;EH38D5205442;EH38D3142802	pELS;CA;PLS
2	75411559	75414658	3100	DEL	0.00568182	0	0	0.00277273	0	TACR1	intron	2	EH38D3142828	CA-CTCF
2	75630301	75631900	1600	DEL	0	0	0.00588235	0	0	.	.	2	EH38D5205552	dELS	LOXL3;M1AP	0.03550411;0.03021661	-2.26796
2	76416979	76418686	1708	DEL	0	0.00746269	0	0.0038209	0	.	.	2	EH38D3143590	CA
2	76699576	76699780	205	DEL	0	0.00806452	0	0.00412903	0	.	.	2
2	76706657	76707398	742	DEL	0.0224719	0	0	0.0109663	0	.	.	2	EH38D5205995	dELS
2	76784102	76784102	319	INS	0.825843	0.798507	0.794118	0.811847	0	.	.	2
2	76844747	76845506	760	DEL	0.0505618	0.0447761	0.0361446	0.0475995	0	.	.	1
2	76933901	76954600	20700	DEL	0	0.0149254	0.00588235	0.00764179	0	.	.	2	EH38D6306864;EH38D3143879;EH38D6306865;EH38D5206073;EH38D3143877;EH38D3143880	CA-CTCF;CA;CA-H3K4me3
2	77657696	77659068	1373	DEL	0	0.0153846	0	0.00787692	0	LRRTM4	intron	1
2	77831701	77871400	39700	DEL	0	0	0.00588235	0	0	.	.	2	EH38D3144325;EH38D3144322;EH38D3144323;EH38D5206347;EH38D3144330;EH38F0024557;EH38D3144331;EH38D3144333;EH38D5206348;EH38D3144332;EH38D3144335;EH38D3144324;EH38F0024558	CA-CTCF;dELS;TF;CA-H3K4me3
2	78117890	78118357	468	DEL	0.797753	0.432836	0.692771	0.610915	0.00263761	.	.	1
2	78125201	78127500	2300	DEL	0	0.00746269	0	0.0038209	0	.	.	2	EH38D5206419;EH38D0975837	CA;CA-H3K4me3
2	78583894	78586416	2523	DEL	0.00561798	0	0	0.00274157	0	.	.	2
2	78689728	78694060	4333	DEL	0.00561798	0	0.00588235	0.00274157	0	.	.	2	EH38D3144644	CA-CTCF
2	78701451	78723000	21550	DEL	0	0.00746269	0.00588235	0.0038209	0	.	.	2	EH38D3144648;EH38D3144650;EH38D5206555;EH38D3144649;EH38D5206558;EH38D5206557	CA;CA-H3K4me3;CA-CTCF;dELS
2	78722001	78726000	4000	DEL	0	0	0.00588235	0	0	.	.	2	EH38D3144650	CA-H3K4me3
2	78862970	78866328	3359	DEL	0	0.0149254	0	0.00764179	0	.	.	2
2	78899701	78905800	6100	DEL	0	0.00746269	0	0.0038209	0	.	.	2	EH38D5206621;EH38D6306996;EH38D5206620;EH38D3144747;EH38D6306995;EH38D3144745	dELS;CA-CTCF
2	79076570	79081206	4637	DEL	0.241573	0.291045	0.194118	0.266903	0.00309446	.	.	1
2	79424503	79425121	619	INV	0.0361446	0.0241935	0.025	0.0300257	0	.	.	2	EH38D3145029	dELS
2	79762040	79769525	7486	DEL	0	0	0.00588235	0	0	CTNNA2	intron	4	EH38D3145168;EH38D3145166;EH38D5206883	CA;CA-CTCF;dELS
2	80311401	80337300	25900	DEL	0.00561798	0	0	0.00274157	0	CTNNA2	intron	4	EH38D3145549;EH38D5207111;EH38D3145548;EH38D5207112;EH38D3145546;EH38D5207107;EH38D5207108;EH38D3145550;EH38D3145554;EH38D3145545;EH38D5207109;EH38D3145553;EH38D3145544;EH38D5207110	CA-H3K4me3;CA-TF;dELS;CA
2	81417117	81419572	2456	DEL	0	0	0.00588235	0	0	.	.	2	EH38D3146180	CA
2	81771354	81771785	432	DEL	0.0402299	0.0846154	0.0723684	0.0629553	0	.	.	1	EH38D3146314	CA-CTCF
2	83035629	83036428	800	DEL	0.204545	0.186567	0.20625	0.195341	0	.	.	1
2	83153984	83154805	822	DEL	0.0170455	0	0	0.00831818	0	.	.	2
2	83281401	83291260	9860	DEL	0	0.00746269	0	0.0038209	0	.	.	2	EH38D5208043;EH38D3147032;EH38D5208039;EH38D5208037;EH38D3147030;EH38D5208038;EH38D3147027	dELS;CA;CA-CTCF
2	83504901	83587900	83000	DEL	0	0	0.00588235	0	0	.	.	2	EH38D3147152;EH38D5208128;EH38D6307343;EH38D3147176;EH38D3147167;EH38D5208124;EH38D3147174;EH38D5208139;EH38D3147169;EH38D3147162;EH38D3147157;EH38D3147146;EH38D5208121;EH38D3147175;EH38D5208140;EH38D5208129;EH38D3147143;EH38D3147150;EH38D3147147;EH38D5208126;EH38D5208122;EH38F0024674;EH38D5208137;EH38D3147160;EH38D3147145;EH38D3147154;EH38D5208133;EH38D3147156;EH38D3147173;EH38D3147164;EH38D0978…	CA;dELS;TF;CA-CTCF;CA-H3K4me3
2	84101234	84106320	5087	DEL	0	0.00746269	0	0.0038209	0	.	.	2	EH38D5208290;EH38D5208282;EH38D3147429;EH38D5208285;EH38D5208287;EH38D5208288	CA-H3K4me3;CA-CTCF
2	84159845	84159845	822	INS	0.589888	0.0970149	0.217647	0.337537	0.0237216	.	.	2
2	84835405	84835405	168	INS	0.988764	0.895522	0.929412	0.941024	0	DNAH6	intron	2			ELMOD3;SUCLG1;MAT2A	0.02840119;0.02079825;0.004062817	-0.816377
2	87539601	87554100	14500	DUP	0	0	0.00588235	0	0	.	.	1	EH38D3150180;EH38D5210914;EH38D6307890;EH38D5210917;EH38D3150183;EH38D5210923;EH38D5210920;EH38D5210918;EH38D5210919;EH38D5210915;EH38D5210924;EH38D5210926;EH38D3150187;EH38D5210916;EH38D3150184;EH38D5210922;EH38D3150190;EH38D3150186;EH38D5210925	dELS
2	88331394	88332352	959	DEL	0	0	0.0060241	0	0	KRCC1	intron	2	EH38D3150386	CA	ENSG00000204745	0.00348867	-3.22479
2	88651601	88660835	9235	DEL	0.00561798	0	0	0.00274157	0	.	.	2	EH38D5211565;EH38D3150635	dELS
2	88729406	88730810	1405	DEL	0.00561798	0	0	0.00274157	0	.	.	2	EH38D3150669	dELS
2	88821953	88822497	545	DEL	0.151163	0.253731	0.197531	0.203678	0	.	.	1	EH38D5211660	CA
2	89132301	89159100	26800	DEL	0	0.0378788	0	0.0193939	0.00772006	.	.	4	EH38D5211862;EH38D3151033;EH38D5211857;EH38F0063544;EH38D5211838;EH38D5211843;EH38D3151026;EH38D5211855;EH38D5211868;EH38D5211850;EH38D5211853;EH38D3151049;EH38D5211871;EH38D3150998;EH38D5211836;EH38D5211852;EH38D5211845;EH38D5211869;EH38D3151006;EH38D5211882;EH38D5211876;EH38D5211865;EH38D5211861;EH38D3151020;EH38D5211860;EH38D3151032;EH38D5211877;EH38D3151048;EH38D6308069;EH38D3151031;EH38D5211…	dELS;pELS;PLS
2	89149714	89299913	150200	DEL	0	0.0970149	0	0.0496716	0.0383582	.	.	4	EH38D5211923;EH38D5211903;EH38D3151033;EH38D5211885;EH38D5211918;EH38D3151102;EH38D5211908;EH38D3151058;EH38D3151089;EH38D6308070;EH38F0063545;EH38D5211898;EH38D5211943;EH38D3151128;EH38D5211931;EH38D5211868;EH38D3151110;EH38D5211905;EH38F0063546;EH38D5211887;EH38D5211924;EH38D3151049;EH38D3151064;EH38D5211934;EH38D3151103;EH38D5211871;EH38D5211896;EH38D3151065;EH38D5211909;EH38D5211869;EH38D5211…	CA;dELS;PLS;CA-CTCF;pELS;TF;CA-H3K4me3
2	89151192	89536346	385155	DEL	0	0.298507	0	0.152836	0.142751	.	.	4	EH38D5211923;EH38D3151033;EH38D3151188;EH38D5211918;EH38D3151199;EH38D3151058;EH38D6308075;EH38D3151186;EH38D3151218;EH38D3151089;EH38D6308070;EH38D5212005;EH38D3151110;EH38D3151174;EH38D3151166;EH38D5212001;EH38F0024791;EH38D3151103;EH38D5211871;EH38D5211909;EH38D5211999;EH38D5211953;EH38D5211937;EH38D5211876;EH38D5211956;EH38D5211963;EH38D3151197;EH38D3151075;EH38F0024792;EH38D5211979;EH38F0024…	CA;dELS;CA-CTCF;pELS;CA-H3K4me3;TF;PLS;CA-TF
2	89159117	89161075	1959	DEL	0	0.0149254	0	0.00764179	0	.	.	4	EH38D3151055;EH38D5211883;EH38D5211884;EH38D5211886;EH38D5211885;EH38D3151051	PLS;pELS
2	89250001	89295400	45400	DEL	0	0.00746269	0	0.0038209	0	.	.	1	EH38D5211956;EH38D5211952;EH38D3151131;EH38D5211938;EH38D3151133;EH38D5211943;EH38D3151128;EH38D5211949;EH38D3151130;EH38D5211948;EH38D5211955;EH38D3151132;EH38D5211940;EH38D3151125;EH38D5211941;EH38D5211942;EH38D5211953;EH38D5211937;EH38D3151124	PLS;CA-CTCF;CA;pELS;CA-H3K4me3;dELS
2	89251358	89251358	455	INS	0.269663	0.141791	0.182353	0.204193	0	.	.	2
2	89295447	89295447	337	INS	0.269663	0.141791	0.170588	0.204193	0	.	.	2
2	89300301	89330500	30200	DEL	0	0.0149254	0	0.00764179	0	.	.	1	EH38D5211963;EH38D5211960;EH38D5211968;EH38D3151147;EH38D6308075;EH38D6308077;EH38D3151155;EH38D3151152;EH38D3151148;EH38D5211964;EH38D6308079;EH38D6308076;EH38D3151146	pELS;CA;CA-CTCF;PLS;CA-H3K4me3
2	89403601	89554150	150550	DEL	0	0.0298507	0	0.0152836	0.00356077	.	.	1	EH38D5212008;EH38D3151188;EH38D3151199;EH38D6308086;EH38D5211995;EH38D5211984;EH38D3151183;EH38D3151186;EH38D3151218;EH38D5212005;EH38D5212003;EH38D5211993;EH38D3151202;EH38D3151174;EH38D5212001;EH38F0024791;EH38D3151223;EH38D3151177;EH38D6308096;EH38D5212018;EH38D3151221;EH38D5212017;EH38D3151227;EH38F0063547;EH38D5211999;EH38D3151185;EH38D3151189;EH38D5211988;EH38D3151197;EH38F0024792;EH38D3151…	dELS;pELS;CA-CTCF;CA;TF;PLS;CA-H3K4me3;CA-TF
2	89495401	89520800	25400	DEL	0	0.00746269	0	0.0038209	0	.	.	1	EH38D3151210;EH38D5212000;EH38D5212002;EH38D5212008;EH38D5212001;EH38D3151218;EH38D5212005;EH38D5212003;EH38D5212010;EH38D3151213	CA;pELS;dELS;CA-H3K4me3;CA-CTCF;PLS;CA-TF
2	89538201	89549100	10900	DUP	0	0	0.00588235	0	0	.	.	1	EH38D5212018;EH38D6308096;EH38D5212016;EH38D5212017;EH38D3151227;EH38D3151228;EH38D5212014;EH38D3151229	CA;dELS;pELS;PLS
2	89936946	90252140	315195	DEL	0.0393258	0.0373134	0.0529412	0.0382955	0	.	.	1	EH38D5212209;EH38D6308175;EH38D5212213;EH38D5212198;EH38D5212208;EH38D5212183;EH38D5212219;EH38D5212223;EH38D3151437;EH38D6308154;EH38D3151401;EH38D3151404;EH38D5212170;EH38D5212186;EH38D3151372;EH38D6308170;EH38D5212180;EH38D3151444;EH38F0024806;EH38D3151379;EH38D5212218;EH38D5212174;EH38D3151424;EH38F0024808;EH38D3151415;EH38D6308164;EH38D3151416;EH38F0024807;EH38D3151418;EH38D5212191;EH38D3151…	CA-CTCF;PLS;pELS;dELS;CA;TF;CA-TF;CA-H3K4me3
2	89999601	90044400	44800	DEL	0	0.00746269	0	0.0038209	0	.	.	1	EH38D3151376;EH38D5212170;EH38F0024807;EH38D5212177;EH38D3151372;EH38D3151379;EH38D3151381;EH38D5212174;EH38D3151374;EH38D3151377;EH38D3151384;EH38D3151375	dELS;PLS;TF;CA;pELS
2	90002501	90014900	12400	DEL	0.00561798	0	0	0.00274157	0	.	.	1	EH38D3151374;EH38D3151372;EH38D5212170	dELS;pELS;PLS
2	90044201	90091300	47100	DEL	0	0.00746269	0	0.0038209	0	.	.	1	EH38D3151395;EH38D6308164;EH38D3151387;EH38D3151398;EH38D5212185;EH38D5212183;EH38D6308166;EH38D5212182;EH38D5212181;EH38D3151401;EH38D5212186;EH38D3151396;EH38D5212180;EH38D6308167;EH38D3151388;EH38F0024808	CA;CA-CTCF;dELS;pELS;TF
2	90109498	90109932	435	DEL	0	0	0.00632911	0	0	.	.	1	EH38D3151405	pELS
2	90206001	90227900	21900	DEL	0.00561798	0	0	0.00274157	0	.	.	1	EH38D5212209;EH38D6308173;EH38D5212217;EH38D5212213;EH38D3151428;EH38D5212212;EH38D5212218;EH38D3151424;EH38D6308174	CA-CTCF;PLS;pELS;CA
2	90210101	90266517	56417	DEL	0.0280899	0	0.00588235	0.0137079	0	.	.	1	EH38D6308175;EH38D3151453;EH38D5212213;EH38D5212219;EH38D5212223;EH38D6308174;EH38D3151437;EH38D3151454;EH38D3151450;EH38D5212232;EH38D5212229;EH38D3151444;EH38D5212218;EH38D5212220;EH38D3151424;EH38D5212225;EH38D5212217;EH38D5212224;EH38D5212227;EH38D5212231;EH38D5212234;EH38D3151434;EH38D3151442;EH38D3151435;EH38D6308173;EH38D5212222;EH38D3151428;EH38D5212212;EH38D3151447;EH38D3151452;EH38D5212…	PLS;dELS;pELS;CA;CA-CTCF	IGKV6D-21	2.370292e-21	-8.00288
2	90249468	90269400	19933	DEL	0	0.0396825	0.00588235	0.0203175	0	.	.	1	EH38D3151454;EH38D3151453;EH38D5212235;EH38D5212232;EH38D5212229;EH38D3151452;EH38D5212230;EH38D5212234;EH38D5212231	dELS;CA;pELS;PLS	IGKV6D-21	2.370292e-21	-8.00288
2	90249525	90249525	229	INS	0.264045	0.119403	0.182353	0.189988	0	.	.	2
2	97298690	97301718	3029	DUP	0.00561798	0	0	0.00274157	0	KANSL3	intron	4	EH38D6308643;EH38D3153092;EH38D5214244;EH38D5214246;EH38D3153090;EH38D5214248	dELS
2	97324241	97324922	682	DEL	0	0	0.0060241	0	0	FER1L5	intron	2			DUSP2;CNNM4;ENSG00000188383	0.01238753;0.02044103;0.04148109	-2.61965
2	98872901	98885300	12400	DUP	0	0	0.00588235	0	0	VWA3B	intron	3	EH38D3154241;EH38D3154240;EH38D3154239	CA-CTCF;CA-H3K4me3;CA	ENSG00000241481	6.460808e-05	4.21353860575064
2	99737920	99737920	477	INS	0.977528	1	0.982353	0.989034	0	TSGA10	intron	3
2	99791301	99821900	30600	DEL	0	0	0.00588235	0	0	MITD1,MRPL30	CDS	4	EH38D5216318;EH38D3155062;EH38F0024892;EH38D5216323;EH38D3155066;EH38D6309035;EH38D3155071;EH38D3155064;EH38D5216326;EH38D5216328;EH38D3155065;EH38D5216327;EH38D5216319;EH38D5216320;EH38D3155069;EH38D3155061;EH38F0024893;EH38F0076602;EH38D3155074;EH38D5216321;EH38D5216325;EH38D5216324;EH38D5216329;EH38D6309036	pELS;dELS;TF;CA;PLS;CA-CTCF	MITD1;C2orf15	0.00397647;0.004455212	3.2957119903694
2	99982184	99983136	953	DUP	0.00568182	0	0.00595238	0.00277273	0	EIF5B	intron	2	EH38D5216409	CA	LONRF2	0.00294725	3.20590956581673
2	100103698	100105042	1345	DEL	0.286517	0.402985	0.396341	0.346149	0	REV1	intron	4	EH38D5216478;EH38D3155270;EH38D3155269;EH38D3155268	dELS;pELS	MRPL30;ENSG00000273045	0.05586554;0.01170424;0.03465024	0.477884746634844
2	100799242	100802347	3106	INV	0	0.00746269	0	0.0038209	0	.	.	2	EH38D5216913;EH38D5216914;EH38D5216912;EH38D3155992;EH38D5216909;EH38D5216910;EH38D5216911	dELS;CA
2	100799243	100802348	3106	DEL	0	0.00746269	0	0.0038209	0	.	.	2	EH38D5216913;EH38D5216914;EH38D5216912;EH38D3155992;EH38D5216909;EH38D5216910;EH38D5216911	dELS;CA
2	100894565	100897769	3205	DEL	0.00561798	0	0	0.00274157	0	LONRF2	5'UTR	4	EH38D5217026;EH38D5217025;EH38D5217027	dELS;TF
2	101379989	101387446	7458	DEL	0	0	0.00588235	0	0	.	.	4	EH38D3156522;EH38D3156524;EH38D5217388;EH38D5217383;EH38D5217384;EH38D3156528;EH38D5217386;EH38D5217385;EH38D5217387;EH38D3156519;EH38D5217382	dELS;CA	MAP4K4;RNF149	0.0183092;0.04216875	-2.50114
2	102001301	102011700	10400	DEL	0	0	0.00595238	0	0	CREG2	CDS	2	EH38D5217987;EH38D6309282;EH38D3157188;EH38D6309283;EH38D5217990;EH38D5217988;EH38D3157190;EH38D5217991;EH38D5217984;EH38D5217989	pELS;PLS;dELS
2	102816901	102841200	24300	DEL	0.00561798	0	0	0.00274157	0	IL1RL2	CDS	2	EH38D5218627;EH38D3158070;EH38D5218624;EH38D5218628;EH38D5218623;EH38D5218621;EH38D3158075;EH38D5218625;EH38D3158078;EH38D3158074;EH38D3158079;EH38D6309377;EH38D5218622	dELS;CA;TF;CA-H3K4me3;CA-TF
2	103408401	103418800	10400	DEL	0.00561798	0	0	0.00274157	0	TMEM182	CDS	2	EH38D3158562;EH38D5218960;EH38D5218965;EH38D3158565;EH38D5218962;EH38F0024987;EH38D5218963;EH38D5218964;EH38D3158564;EH38D5218957;EH38D5218956;EH38D3158568;EH38D5218955;EH38D5218959	dELS;TF
2	103581817	103584213	2397	DEL	0	0	0.00588235	0	0	.	.	2	EH38D3158662;EH38D3158661;EH38D3158663	dELS;CA
2	103584561	103587660	3100	DEL	0	0	0.00588235	0	0	.	.	2	EH38D5219018;EH38D5219017	CA;dELS
2	103642970	103643320	351	DUP	0	0.00746269	0	0.0038209	0	.	.	2
2	103854500	103858627	4128	DEL	0	0	0.00588235	0	0	.	.	2	EH38D5219096;EH38D5219097	CA;dELS
2	104053193	104057670	4478	DEL	0.00561798	0	0	0.00274157	0	.	.	2	EH38D3158869;EH38D3158870;EH38D5219138	dELS
2	104249101	104257900	8800	DEL	0	0	0.00588235	0	0	.	.	2	EH38F0024995;EH38D3158920	TF;CA
2	104694509	104694509	206	INS	0.657303	0.276119	0.523529	0.462137	0	.	.	2
2	105207933	105208671	739	DEL	0	0	0.00595238	0	0	.	.	2
2	105632253	105632253	1202	INS	0.573034	0.343284	0.488235	0.455402	0	.	.	2
2	105632254	105632254	260	INS	0.573034	0.343284	0.488235	0.455402	0	.	.	2
2	105662103	105665588	3486	DEL	0	0.0149254	0	0.00764179	0	MRPS9	intron	2	EH38D3159783	CA-CTCF
2	106347811	106353321	5511	DEL	0	0	0.00588235	0	0	.	.	4	EH38D3160507;EH38D3160501;EH38D5220328;EH38D5220330;EH38D5220323;EH38D5220326;EH38D5220327;EH38D3160503;EH38D5220325;EH38D5220324	dELS
2	106388507	106391488	2982	DEL	0	0	0.0119048	0	0	NCK2	intron	4	EH38D5220394;EH38D5220392;EH38D3160555;EH38D5220391;EH38D6309650;EH38D5220393;EH38D5220389;EH38D5220395	dELS
2	106479394	106482883	3490	DEL	0	0	0.0176471	0	0.00595238	NCK2	intron	4	EH38D5220482;EH38D5220484;EH38D5220485;EH38D3160684;EH38D5220483;EH38D3160683;EH38D5220486;EH38D3160678	dELS
2	106695077	106695894	818	DEL	0.5	0.44697	0.404762	0.472848	0	.	.	1	EH38D5220660	dELS
2	106879209	106885993	6785	DEL	0.289773	0.19697	0.327381	0.242258	0.0057936	.	.	1	EH38D3161080;EH38D5220793;EH38D5220795;EH38D3161079;EH38F0063644;EH38D6309728	dELS;CA;CA-H3K4me3;TF
2	107800199	107804691	4493	DUP	0	0	0.00588235	0	0	.	.	2	EH38D5221206	CA
2	108016608	108019316	2709	DEL	0.0955056	0.0373134	0.0588235	0.0657112	0	.	.	1	EH38D5221313	dELS
2	108275310	108279108	3799	DEL	0.117978	0.0522388	0.0647059	0.0843193	0	.	.	1
2	108311202	108311464	263	DEL	0.00632911	0	0	0.00308861	0	.	.	2	EH38D6309829	TF
2	108855406	108856301	896	DEL	0.0842697	0.38806	0.347059	0.23981	0.0157804	.	.	1	EH38D3162365;EH38D5221638	pELS;PLS
2	109310548	109312111	1564	DEL	0.0224719	0.440299	0.290123	0.236399	0	.	.	1			GCC2	4.378363e-17	1.05420837664487
2	109501393	109508293	6901	DEL	0	0	0.00595238	0	0	CCDC138	3'UTR	2	EH38D3162863;EH38D3162861;EH38D5222015;EH38D3162864	CA;CA-CTCF;CA-H3K4me3
2	109560969	109564521	3553	DEL	0	0.0149254	0.0117647	0.00764179	0	EDAR	intron	4	EH38D3162929;EH38D3162927;EH38D5222101;EH38D5222102;EH38D3162928;EH38D5222103	dELS;CA-H3K4me3;TF
2	110911699	110913555	1857	DEL	0	0	0.00588235	0	0	NPHP1	intron	4	EH38D6310167;EH38D3163884	TF;dELS	MALL	3.089517e-05	-4.20075
2	111521597	111524825	3229	INV	0	0.00746269	0	0.0038209	0	ACOXL	intron	2	EH38D5223359	dELS
2	111664643	111666321	1679	DEL	0	0.00746269	0	0.0038209	0	ACOXL	intron	2	EH38D5223479;EH38D5223476;EH38D5223477	dELS;TF;CA
2	111883194	111886097	2904	DEL	0.0505618	0.00746269	0.0647059	0.0284951	0.00291799	BCL2L11	intron	4	EH38D5223623;EH38D5223625;EH38F0025113;EH38D5223624	dELS;TF
2	112440749	112441455	707	DEL	0.00561798	0	0	0.00274157	0	.	.	2	EH38D5224021	CA-CTCF
2	114570343	114572819	2477	DEL	0.0168539	0	0.00588235	0.00822472	0	.	.	2	EH38D3166492;EH38D3166494	CA
2	114706550	114706550	945	INS	0.561798	0.186567	0.441176	0.36968	0	ACTR3	intron	2			FOXD4L1;ENSG00000228857;ENSG00000236397;ENSG00000240356;ENSG00000244063	0.0245807;0.04941419;0.02829552;0.003809625;0.01271456	-0.450323
2	114706552	114706552	1062	INS	0.561798	0.186567	0.441176	0.36968	0	ACTR3	intron	2			FOXD4L1;ENSG00000228857;ENSG00000236397;ENSG00000240356;ENSG00000244063	0.0245807;0.04941419;0.02829552;0.003809625;0.01271456	-0.450323
2	115415543	115420059	4517	DEL	0.00561798	0	0	0.00274157	0	DPP10	intron	4	EH38D3167046;EH38D3167045;EH38D5225999;EH38D5225998;EH38D5225997	CA-H3K4me3;dELS
2	115464406	115464905	500	DEL	0	0.00757576	0	0.00387879	0	DPP10	CDS	4
2	115628104	115628843	740	DEL	0.623596	0.283582	0.369048	0.449509	0.00141174	DPP10	intron	4
2	116381626	116383119	1494	DEL	0	0	0.00617284	0	0	DPP10	intron	4	EH38D5226318	dELS
2	116501208	116503398	2191	DEL	0	0.0149254	0.0301205	0.00764179	0.00151606	DPP10	intron	4	EH38D5226365;EH38D3167618	CA-CTCF;CA-H3K4me3
2	116695721	116695721	1214	INS	0.786517	0.522388	0.735294	0.651283	0.00475049	.	.	2	EH38D3167687	CA
2	116695726	116695726	4973	INS	0.786517	0.522388	0.735294	0.651283	0.00475049	.	.	2	EH38D3167687	CA
2	116865324	116866177	854	DEL	0	0.0307692	0.00595238	0.0157538	0	.	.	2
2	117059338	117059661	324	DEL	0.00588235	0.0681818	0.0763889	0.0377797	0	.	.	1
2	117156857	117157269	413	DEL	0.0182927	0	0	0.00892683	0	.	.	2
2	117401842	117402276	435	DEL	0	0.0245902	0.00641026	0.0125902	0	.	.	2
2	117444247	117445261	1015	DEL	0	0.00746269	0.00609756	0.0038209	0	.	.	2	EH38D1000007;EH38D3167928	CA
2	117576401	117590400	14000	DEL	0	0	0.00595238	0	0	.	.	2	EH38D5226625;EH38D3168004;EH38D3168005;EH38D3168002;EH38F0025227;EH38F0025226	TF;CA;CA-CTCF
2	117594401	117624800	30400	DEL	0.00561798	0	0	0.00274157	0	.	.	2	EH38D3168007;EH38D3168011;EH38D1000093;EH38D3168006;EH38D3168015;EH38D3168012;EH38D3168013;EH38D3168009	CA;dELS;CA-CTCF;CA-H3K4me3
2	117708120	117708120	970	INS	0.41573	0.328358	0.358824	0.370996	0	.	.	2
2	117855371	117856118	748	DEL	0.00588235	0	0	0.00287059	0	.	.	2
2	117894001	118660800	766800	DEL	0	0	0.00588235	0	0	DDX18	CDS	2	EH38D3168316;EH38D5226927;EH38D6310781;EH38D3168232;EH38D5226867;EH38D5226966;EH38D5226950;EH38D5226772;EH38D3168175;EH38D5226724;EH38D3168325;EH38D3168298;EH38D5226739;EH38D3168503;EH38D5226908;EH38D5226878;EH38D5226881;EH38D3168464;EH38D3168272;EH38D5226911;EH38D5226865;EH38D3168282;EH38D5226851;EH38D5226835;EH38D3168358;EH38D5226936;EH38D5226935;EH38D5226951;EH38D3168337;EH38D5226914;EH38D3168…	CA;PLS;dELS;CA-H3K4me3;CA-CTCF;pELS;TF;CA-TF	DDX18	0.000153309	3.98733736853068
2	118077240	118078455	1216	DEL	0	0.00746269	0.012987	0.0038209	0	.	.	2
2	118383201	118407300	24100	DUP	0.00561798	0	0	0.00274157	0	.	.	2	EH38D3168365;EH38D5226865;EH38D3168362;EH38D3168373;EH38D3168372;EH38D5226867;EH38D5226866;EH38D3168361;EH38F0025236;EH38D3168363;EH38D3168364	CA-H3K4me3;dELS;CA;TF
2	120045608	120050535	4928	DEL	0.00561798	0	0.0235294	0.00274157	0.00482231	.	.	1	EH38D5227947;EH38D5227951;EH38D3169685;EH38D6311001;EH38D5227950;EH38D6311000;EH38D3169689;EH38D5227949;EH38D3169686	dELS;TF
2	120466076	120471541	5466	DEL	0.00561798	0	0	0.00274157	0	.	.	2	EH38D3170107;EH38D5228326;EH38D3170105;EH38D5228325;EH38D5228322	dELS;CA-CTCF
2	121427313	121428088	776	DEL	0.00568182	0	0.00649351	0.00277273	0	.	.	2	EH38D5229357;EH38D5229358;EH38D3171070	dELS
2	121797804	121798401	598	DEL	0.550562	0.597015	0.617284	0.574346	0	.	.	1
2	122775501	122806500	31000	DEL	0	0	0.00588235	0	0	.	.	2	EH38D5230895;EH38D3172466;EH38D5230892;EH38D3172469;EH38D5230893;EH38D3172483;EH38D5230896;EH38F0025323;EH38D3172463;EH38D3172478;EH38D3172474;EH38D5230888;EH38D3172465;EH38D5230887;EH38D6311573;EH38D5230889;EH38D3172473;EH38D5230894;EH38D3172482;EH38D3172471;EH38D5230898;EH38D6311570;EH38D5230891;EH38D3172464;EH38F0025322;EH38D3172468;EH38D5230901;EH38D3172470;EH38D5230897	dELS;TF;CA
2	123071238	123078062	6825	DEL	0	0.00746269	0	0.0038209	0	.	.	2	EH38D5231036;EH38D3172710;EH38D5231035;EH38D3172711	CA;CA-CTCF
2	123223893	123228402	4510	DEL	0.00561798	0	0	0.00274157	0	.	.	2	EH38D5231094	dELS
2	123339458	123342487	3030	DEL	0.00561798	0	0	0.00274157	0	.	.	2	EH38F0063762	TF
2	123364870	123365393	524	DEL	0.642857	0.61194	0.537037	0.627028	0.00421364	.	.	1	EH38D5231142	CA-CTCF
2	123438928	123444239	5312	DEL	0.00561798	0	0	0.00274157	0	.	.	2	EH38D3172947;EH38D5231172;EH38D5231170;EH38D5231171	dELS
2	123476576	123482506	5931	INV	0.359551	0.119403	0.176471	0.236595	0	.	.	2	EH38D3172971;EH38D3172972;EH38D5231193	CA;dELS
2	123476602	123478417	1816	INV	0.357955	0.1	0.154321	0.225882	0.00478492	.	.	2
2	123753354	123763193	9840	DEL	0.00561798	0	0	0.00274157	0	.	.	2	EH38D3173114;EH38D3173118;EH38D3173116;EH38D3173115;EH38D3173113	dELS
2	124056911	124057383	473	DEL	0	0.00746269	0	0.0038209	0	.	.	2	EH38F0025348	TF
2	124157423	124160961	3539	DEL	0.0340909	0	0.0119048	0.0166364	0	.	.	2	EH38D5231362	CA-CTCF
2	124170256	124170587	332	DEL	0.494253	0.559701	0.525641	0.527763	0	.	.	1
2	125036604	125037151	548	DEL	0	0.00746269	0	0.0038209	0	CNTNAP5	intron	4	EH38D3173764	CA
2	125051756	125051756	156	INS	0.404494	0.380597	0.435294	0.392259	0	CNTNAP5	intron	2
2	125051760	125051760	153	INS	0.398876	0.380597	0.435294	0.389517	0	CNTNAP5	intron	2
2	125435188	125438796	3609	DEL	0	0	0.0176471	0	0.00595238	CNTNAP5	intron	4	EH38D1005994;EH38D5231768;EH38D5231769	CA;dELS;pELS
2	125639240	125645000	5761	DEL	0.00561798	0	0	0.00274157	0	CNTNAP5	intron	4	EH38D3174142;EH38D3174140;EH38D5231840	dELS;CA;CA-H3K4me3
2	125766561	125766561	155	INS	0.837079	0.514925	0.670588	0.672136	0	.	.	2
2	125766562	125766562	171	INS	0.837079	0.514925	0.670588	0.672136	0	.	.	2
2	125862632	125864106	1475	DEL	0.00561798	0	0	0.00274157	0	.	.	2
2	126368483	126370220	1738	DEL	0	0.11194	0.0617284	0.0573134	0	.	.	1	EH38D3174444	CA
2	126378587	126385342	6756	DEL	0	0.0149254	0.00588235	0.00764179	0	.	.	2
2	126443246	126451832	8587	DEL	0.842697	0.656716	0.770588	0.747475	0	.	.	1	EH38D3174487	dELS
2	126678262	126682016	3755	DEL	0	0.00746269	0	0.0038209	0	.	.	2	EH38D5232148	dELS
2	126806401	126935900	129500	DEL	0	0	0.00588235	0	0	.	.	2	EH38D6311848;EH38D3174708;EH38D3174687;EH38D3174679;EH38D5232220;EH38D3174681;EH38F0025395;EH38D5232210;EH38D3174710;EH38D3174712;EH38D3174717;EH38F0025394;EH38D3174716;EH38D3174701;EH38D5232198;EH38D5232197;EH38D5232194;EH38D3174700;EH38D5232206;EH38D3174702;EH38D5232202;EH38D5232222;EH38D5232213;EH38D5232208;EH38D3174676;EH38D3174685;EH38D5232214;EH38D5232200;EH38F0025396;EH38D3174706;EH38D3174…	dELS;PLS;CA;CA-CTCF;TF;pELS;CA-H3K4me3
2	126940701	127056500	115800	DEL	0	0	0.00588235	0	0	.	.	2	EH38D3174751;EH38D3174725;EH38D3174733;EH38D5232242;EH38D3174755;EH38D5232246;EH38D1006834;EH38D3174776;EH38D3174743;EH38D3174720;EH38D5232231;EH38D5232227;EH38D3174750;EH38D3174753;EH38D3174761;EH38D6311861;EH38D5232250;EH38D3174754;EH38D3174723;EH38D3174756;EH38D3174731;EH38D3174765;EH38D5232241;EH38D5232249;EH38D5232258;EH38F0025398;EH38D3174724;EH38D5232236;EH38D6311864;EH38D5232248;EH38F0025…	CA-CTCF;CA;dELS;CA-H3K4me3;TF;CA-TF
2	127045010	127047129	2120	DEL	0.0114943	0	0	0.0056092	0	.	.	2
2	127073327	127073327	9144	INS	0.297753	0.208955	0.182353	0.252288	0.00253996	.	.	2			GYPC	0.0423737	-0.616814
2	127448632	127452800	4169	DEL	0	0.00746269	0	0.0038209	0	GYPC	CDS	3	EH38D3175046;EH38D3175047	dELS
2	127553980	127555100	1121	DEL	0	0.00746269	0	0.0038209	0	.	.	2	EH38D3175147	dELS
2	127674755	127677272	2518	DEL	0.876404	0.820896	0.858824	0.847984	0	.	.	1
2	127718903	127722347	3445	DEL	0.00561798	0.149254	0.0529412	0.0791595	0	.	.	1	EH38D3175299	dELS
2	127950329	127950329	490	INS	0.561798	0.365672	0.405882	0.461381	0	CYP27C1	intron	2	EH38D5233112	CA	MYO7B	0.0001299381;0.08390096	0.584102251558931
2	128266424	128267033	610	DEL	0	0.00746269	0	0.0038209	0	IWS1	intron	4	EH38D5233372	dELS
2	128649687	128649687	505	INS	0.393258	0.313433	0.423529	0.352388	0	.	.	2	EH38D5233864	dELS	ENSG00000144233;IWS1;SFT2D3	0.01101124;0.02973127;0.03525129;0.2505887	0.486668129648473
2	128723908	128726092	2185	DEL	0.011236	0	0	0.00548315	0	SAP130	intron	4
2	128794550	128800618	6069	DEL	0.00561798	0	0	0.00274157	0	.	.	2	EH38D3176420;EH38D5233959;EH38D5233958;EH38D5233956;EH38D3176418;EH38D3176416;EH38D5233957;EH38D3176421;EH38D3176419	dELS
2	128812267	128813900	1634	DEL	0.00561798	0	0	0.00274157	0	.	.	2	EH38D5233964	CA-TF
2	129370742	129370742	1376	INS	0.101124	0.0522388	0.0588235	0.0760946	0	.	.	2
2	129405908	129406924	1017	DEL	0.00588235	0	0	0.00287059	0	.	.	2
2	129456290	129463170	6881	DEL	0.0168539	0	0	0.00822472	0	.	.	1	EH38D5234851;EH38D5234850	dELS;CA-CTCF
2	129638419	129646203	7785	DEL	0.252809	0.119403	0.229412	0.184505	0	.	.	1	EH38D3177408;EH38D5235030	CA-CTCF;CA
2	129668701	129679500	10800	DUP	0	0	0.00617284	0	0	.	.	2	EH38F0025460;EH38D3177425;EH38F0025459	TF;dELS
2	129685167	129686109	943	INV	0.0723684	0.101695	0.03125	0.0873836	0.0162691	.	.	2
2	129784538	129787189	2652	DEL	0	0	0.00595238	0	0	.	.	1
2	129854205	129854974	770	DEL	0	0	0.00625	0	0	.	.	2
2	129929432	129929432	3741	INS	0.820225	0.88806	0.841176	0.854956	0	.	.	2	EH38D3177580	CA
2	130088801	130092711	3911	DEL	0	0	0.0117647	0	0	.	.	2	EH38D5235236;EH38D5235234;EH38D5235235;EH38D3177692;EH38D3177691	dELS;CA-CTCF	ENSG00000227632	7.27302e-05	-3.05779
2	130089901	130091200	1300	DEL	0	0.00746269	0	0.0038209	0	.	.	2	EH38D3177692	CA-CTCF
2	130242244	130251408	9165	DEL	0	0	0.00588235	0	0	.	.	1	EH38D3177783;EH38D5235324;EH38D3177780;EH38D3177784;EH38F0025470;EH38D3177782	dELS;CA;TF
2	130355843	130356210	368	DEL	0	0.0298507	0	0.0152836	0.00356077	.	.	1	EH38D5235351	CA-CTCF
2	130946901	130959900	13000	DEL	0	0	0.00588235	0	0	MZT2B,TUBA3E	CDS	2	EH38D5235841;EH38D5235843;EH38D5235839;EH38D5235837;EH38D5235830;EH38D5235831;EH38D3178257;EH38D5235829;EH38D3178252;EH38D5235836;EH38D5235838	CA;pELS;dELS;TF;CA-CTCF;CA-H3K4me3	MZT2B	0.0350486	2.4381296435025
2	130954926	130957416	2491	DEL	0.438202	0.343284	0.375	0.389604	0	TUBA3E	CDS	1	EH38D5235841	CA	MZT2B	0.007539643;0.8133596	-0.455605
2	130963354	130967272	3919	DEL	0	0.00746269	0	0.0038209	0	.	.	2	EH38D5235847;EH38D5235846	dELS
2	132289551	132302250	12700	DEL	0.0114943	0	0.00595238	0.0056092	0	CCDC74A	CDS	2	EH38D5236876;EH38D5236871;EH38D3179019;EH38D5236875;EH38D5236879;EH38D3179018;EH38D5236867;EH38D5236864;EH38D5236863;EH38D5236878;EH38D5236873;EH38D5236866;EH38D5236868;EH38D5236872;EH38D3179014;EH38D5236877	dELS;CA-H3K4me3;CA;PLS	FAM168B;MZT2A	0.01659202;1.539423e-06	-4.8622
2	133065005	133117336	52332	mCNV	0.125	0.2	0.247059	0.1634	NA	ZNF806	CDS	2	EH38D5237233;EH38D3179332;EH38D3179319;EH38D5237224;EH38D5237223;EH38D3179321;EH38D3179320;EH38D3290858;EH38D5237219;EH38D6312864;EH38D5237227;EH38D3290853;EH38D5237225;EH38D5237228;EH38D3179329;EH38D3290857;EH38D5237238;EH38D5319570;EH38D3179338;EH38F0063796;EH38F0064755;EH38D5319571;EH38D3179310;EH38D5237220;EH38D5237221;EH38D5319572;EH38D3179336;EH38D5319573;EH38D5237234;EH38D5237235;EH38D5237…	pELS;dELS;CA-TF;CA-H3K4me3;TF;CA-CTCF;CA;PLS
2	133518225	133519821	1597	INV	0	0.00746269	0.00588235	0.0038209	0	NCKAP5	intron	2	EH38D5237471;EH38D6312894;EH38D3179710	TF;dELS
2	133671122	133674484	3363	DEL	0	0.0223881	0	0.0114627	0	NCKAP5	intron	4	EH38D3179830;EH38D5237538;EH38D3179833;EH38D3179829	pELS;CA-CTCF
2	133925180	133926600	1421	DEL	0.00574713	0	0	0.0028046	0	NCKAP5	intron	4	EH38D3180015	dELS
2	134065648	134067900	2253	DEL	0.00568182	0	0	0.00277273	0	NCKAP5	intron	4	EH38D5237696	dELS
2	134261901	134261901	937	INS	0.775281	0.507463	0.758824	0.638158	0.0224805	NCKAP5	intron	2
2	134295576	134298999	3424	DEL	0.011236	0	0	0.00548315	0	NCKAP5	intron	4	EH38D3180345;EH38F0025530	CA-CTCF;TF
2	134592050	134593331	1282	DEL	0.0337079	0	0	0.0164494	0.00459943	.	.	2	EH38D6312966	dELS
2	134611901	134613600	1700	DEL	0	0	0.00588235	0	0	.	.	2	EH38D3180623	CA
2	134745601	134754106	8506	DEL	0.00561798	0	0	0.00274157	0	.	.	2	EH38D5238051;EH38D3180733;EH38D3180729;EH38D5238052;EH38D3180730;EH38D5238050;EH38D5238049;EH38D3180728	dELS;CA
2	135517525	135518959	1435	DEL	0.00568182	0	0	0.00277273	0	.	.	2	EH38D3181575	CA-CTCF
2	135550557	135550935	379	DEL	0.0988372	0.0230769	0.038961	0.0600479	0	.	.	1
2	135595292	135596271	980	DEL	0	0.00746269	0.00609756	0.0038209	0	ACMSD	CDS	2	EH38D3181634;EH38D5238670;EH38D5238669	PLS;pELS
2	136333015	136334169	1155	DEL	0.00561798	0	0	0.00274157	0	R3HDM1	intron	2
2	136485156	136487211	2056	DEL	0	0.00746269	0.00588235	0.0038209	0	.	.	4	EH38D5239050;EH38D3182154	dELS
2	137081977	137083029	1053	DEL	0	0	0.00588235	0	0	.	.	4	EH38D5239493;EH38D5239492	dELS	ENSG00000227347	0.0165015	-2.59202
2	137918612	137923115	4504	DEL	0	0.00746269	0	0.0038209	0	THSD7B	intron	2	EH38D3183228;EH38D5239762	CA-CTCF
2	137983304	137984459	1156	DEL	0	0.0298507	0.00632911	0.0152836	0	THSD7B	intron	1
2	138490113	138490500	388	DEL	0.103448	0.204545	0.183099	0.15521	0	.	.	1			ENSG00000260059	0.00483427	-0.425068
2	139683091	139684442	1352	DEL	0	0.00746269	0	0.0038209	0	.	.	2
2	139895201	139913300	18100	DEL	0.00561798	0	0	0.00274157	0	.	.	2	EH38D5240520;EH38D6313393;EH38D3184552;EH38D3184557;EH38D5240517;EH38D5240521;EH38D3184554;EH38D5240522	CA;CA-CTCF;dELS
2	140515284	140515284	164	INS	1	0.977612	0.994118	0.988537	0	.	.	2
2	140565276	140566892	1617	DEL	0.00561798	0	0.00609756	0.00274157	0	.	.	2	EH38D5240711	CA
2	142255114	142259544	4431	DEL	0.00561798	0	0	0.00274157	0	LRP1B	intron	4	EH38D3185806;EH38D5241291;EH38D3185804;EH38D5241292;EH38D3185807;EH38D5241293	dELS;CA
2	142325301	142329046	3746	DEL	0	0.0447761	0	0.0229254	0.0111534	LRP1B	intron	4	EH38D5241321;EH38D3185856	CA;dELS
2	143268008	143270400	2393	DEL	0.00561798	0	0	0.00274157	0	.	.	2
2	143926139	143927714	1576	DEL	0	0	0.0119048	0	0	ARHGAP15	intron	2	EH38D6313695	dELS
2	144514454	144517428	2975	DEL	0	0	0.00588235	0	0	ARHGAP15	intron	2	EH38D5242254;EH38D5242255;EH38D3187347	dELS	ENSG00000238057	0.0380963	-2.55915
2	145611556	145616552	4997	DEL	0	0.00746269	0.0117647	0.0038209	0	.	.	2	EH38D3188424;EH38D3188421;EH38D3188423;EH38D5242921	dELS;CA-H3K4me3
2	145953808	145953808	176	INS	0.994382	0.992537	0.941176	0.993438	0.0308682	.	.	2
2	146346967	146346967	302	INS	0.516854	0.559701	0.505882	0.538792	0	.	.	2
2	146862613	146876851	14239	DEL	0.702247	0.410448	0.523529	0.552846	0	.	.	1	EH38D5243393;EH38D5243392;EH38D3189332	CA;dELS
2	146884757	146889622	4866	DEL	0.0168539	0	0.00588235	0.00822472	0	.	.	2	EH38D5243400;EH38D3189351;EH38D5243399;EH38D3189347;EH38D3189353;EH38D5243402	dELS;CA-CTCF
2	147865654	147871253	5600	DEL	0	0	0.00588235	0	0	.	.	2	EH38D5243762;EH38D6313977;EH38D3189960;EH38D3189959;EH38D3189963	CA-H3K4me3;dELS;CA
2	147941343	147946818	5476	DEL	0.140449	0.00746269	0.0941176	0.0723602	0	.	.	1
2	148440409	148440876	468	DEL	0.143678	0.00746269	0.0792683	0.0739358	0	.	.	1
2	148574410	148575554	1145	DEL	0	0.0149254	0	0.00764179	0	.	.	1	EH38D5244103	CA
2	148772254	148777100	4847	DEL	0.00561798	0	0	0.00274157	0	ORC4	intron	4	EH38D5244192;EH38D3190634;EH38D5244193	pELS;dELS
2	148979201	148981000	1800	DEL	0	0.00746269	0	0.0038209	0	MBD5	intron	4	EH38D5244283	CA-CTCF
2	150565102	150565730	629	DEL	0	0	0.00595238	0	0	.	.	2	EH38D3191981	dELS	LYPD6B	0.0251681	-2.47174
2	150916601	150918200	1600	DEL	0.00561798	0	0	0.00274157	0	.	.	2	EH38D5245239;EH38D5245240	dELS
2	151031138	151038246	7109	DEL	0	0.0149254	0.0294118	0.00764179	0.0011969	.	.	1	EH38D3192376;EH38D3192372;EH38D5245306;EH38D3192378;EH38D3192375;EH38D3192371;EH38D3192373;EH38D3192374;EH38D5245307	dELS;CA
2	151393994	151394650	657	DEL	0.0235294	0	0.0121951	0.0114824	0	.	.	1	EH38D3192716	dELS
2	151411680	151415217	3538	DEL	0.00561798	0	0	0.00274157	0	.	.	2	EH38D5245498;EH38D5245496;EH38D3192736	dELS
2	151447530	151447530	1072	INS	0.567416	0.58209	0.6	0.574929	0	.	.	2
2	151785214	151789235	4022	DEL	0.0280899	0	0.0235294	0.0137079	0	.	.	2	EH38D5245662;EH38D3193060	dELS
2	151822732	151822732	1293	INS	0.578652	0.291045	0.347059	0.431397	0.00312105	.	.	2
2	152041204	152041492	289	DEL	0.418605	0.454545	0.438272	0.437006	0	.	.	1			RBM43	0.0462263	0.471781261680225
2	153153401	153153488	88	DEL	0.892857	0.31746	0.560811	0.598254	0	.	.	1
2	153459914	153461441	1528	INV	0.157303	0.0671642	0.170588	0.111152	0.00275663	FMNL2	intron	2	EH38D5246663;EH38D5246662;EH38D3194559	dELS
2	153666701	153798000	131300	DEL	0.00561798	0	0	0.00274157	0	.	.	2	EH38D5246809;EH38D5246821;EH38D5246790;EH38D3194759;EH38D3194742;EH38D3194760;EH38D3194785;EH38D3194718;EH38D5246828;EH38D3194762;EH38D3194765;EH38D5246826;EH38F0025952;EH38D3194772;EH38D3194777;EH38D3194730;EH38D6314404;EH38D3194751;EH38D5246784;EH38D3194774;EH38D5246783;EH38D5246827;EH38D3194741;EH38D3194720;EH38D5246812;EH38D3194780;EH38D3194729;EH38D5246807;EH38D3194771;EH38D5246781;EH38D3194…	dELS;CA;CA-CTCF;TF;CA-H3K4me3;CA-TF;pELS;PLS
2	153795822	153799766	3945	DEL	0.0393258	0.268657	0.178571	0.156743	0	.	.	1	EH38D3194788;EH38D5246830	CA
2	153811101	153835100	24000	DEL	0	0	0.00588235	0	0	.	.	2	EH38D5246837;EH38D3194800;EH38D5246835;EH38D5246836;EH38D3194798	CA-H3K4me3;CA;dELS
2	154863757	154864544	788	DEL	0	0.0149254	0.00595238	0.00764179	0	GALNT13	intron	2
2	154891144	154891259	116	DUP	0	0.00793651	0	0.00406349	0	GALNT13	intron	2
2	155373736	155374625	890	DEL	0.0955056	0.0298507	0.109756	0.0618903	0.00232854	.	.	1	EH38D5247316;EH38D5247315	CA
2	155699799	155704955	5157	DEL	0	0.00746269	0	0.0038209	0	KCNJ3	intron	4	EH38D5247446;EH38D5247444;EH38D3195769;EH38D5247445	CA;CA-CTCF
2	156167301	156178700	11400	DEL	0.00561798	0	0	0.00274157	0	.	.	2	EH38D5247609;EH38D5247608;EH38F0025997;EH38D5247607;EH38D5247610;EH38D3196007	CA-H3K4me3;CA;TF;CA-CTCF;CA-TF
2	156408901	156422300	13400	DEL	0	0	0.00588235	0	0	.	.	2	EH38D5247697	CA-H3K4me3
2	156468847	156469758	912	DEL	0.00561798	0	0	0.00274157	0	.	.	2	EH38D5247722	CA-CTCF
2	156833686	156835527	1842	DEL	0.00561798	0.0597015	0.0411765	0.0333087	0	.	.	2			ENSG00000226383	0.00591352	-0.938384
2	158973363	158979260	5898	DEL	0	0.00746269	0	0.0038209	0	UPP2	CDS	2	EH38D3197918;EH38D5248933;EH38D5248932;EH38F0026057;EH38D3197920;EH38D3197921	dELS;TF
2	159622268	159623079	812	DEL	0	0.0223881	0.0197368	0.0114627	0	.	.	1	EH38D5249242;EH38D3198467	dELS
2	159661994	159662872	879	DEL	0.0116279	0.156716	0.0365854	0.0859132	0.00885069	DAPL1	intron	1	EH38D5249270;EH38D5249271;EH38D5249269	dELS
2	159687834	159699733	11900	DEL	0.011236	0	0.00588235	0.00548315	0	.	.	2	EH38D3198538;EH38D5249292;EH38D5249296;EH38D5249294;EH38D5249297;EH38D5249293	CA;CA-CTCF;dELS
2	159753790	159754906	1117	DEL	0	0	0.00609756	0	0	.	.	2	EH38D5249329;EH38D5249330	CA-H3K4me3;CA-CTCF
2	159797801	159808400	10600	DEL	0	0	0.00588235	0	0	.	.	2	EH38D3198626;EH38D3198629;EH38D5249353;EH38D5249352;EH38D5249354;EH38D3198628	CA;dELS;CA-CTCF	ENSG00000153237	0.00587153	-3.60926
2	160249506	160249506	3112	INS	0.00561798	0.11194	0.0764706	0.060055	0	BAZ2B	intron	2
2	160249508	160249508	692	INS	0.00561798	0.11194	0.0764706	0.060055	0	BAZ2B	intron	2
2	160290713	160291889	1177	DEL	0	0.0149254	0.00714286	0.00764179	0	BAZ2B	intron	4
2	161446967	161446967	423	INS	1	1	1	1	0	.	.	2
2	161466201	161470200	4000	DEL	0	0.00746269	0	0.0038209	0	.	.	4	EH38D3200234;EH38D5250416;EH38D3200236;EH38D3200238;EH38D3200235;EH38D3200233;EH38D3200237;EH38D3200240	dELS
2	161648811	161649520	710	DEL	0.011236	0	0.0180723	0.00548315	0	.	.	2	EH38D5250516	CA
2	162332267	162334041	1775	DEL	0.797753	0.828358	0.882353	0.813423	0.00656429	.	.	1			RBMS1	0.022246	-0.654283
2	163211601	163223100	11500	DUP	0	0	0.00657895	0	0	GCA	CDS	2	EH38D3201618;EH38D5251298;EH38D3201617	dELS
2	164641194	164646485	5292	DEL	0.0337079	0.11194	0.0588235	0.0737629	0	.	.	1	EH38D1033082;EH38D3202597	CA
2	165240701	165246008	5308	DEL	0	0	0.00588235	0	0	.	.	2	EH38D5252096;EH38D3202928;EH38D5252097;EH38D3202929;EH38D5252095;EH38D3202931	dELS;CA;CA-CTCF
2	166014691	166016746	2056	DEL	0.561798	0.0820896	0.358824	0.316187	0	SCN3A	intron	4
2	166623171	166623171	257	INS	0.382022	0.455224	0.317647	0.419502	0.0104006	GALNT3	intron	4	EH38D3204055	dELS	TTC21B	0.0107307	0.436733769533524
2	167746389	167746389	3372	INS	0.0786517	0.261194	0.235294	0.172113	0.000470142	XIRP2	intron	2
2	168172591	168177545	4955	INV	0	0.00746269	0	0.0038209	0	.	.	2	EH38D3204993;EH38D3204991	CA;CA-H3K4me3
2	168172684	168180106	7423	DEL	0	0.00746269	0	0.0038209	0	.	.	2	EH38D3204993;EH38D3204991;EH38D3204995	CA;CA-H3K4me3
2	169142401	169144400	2000	DEL	0.00561798	0	0	0.00274157	0	.	.	2	EH38D3205823	dELS
2	169332781	169335727	2947	DEL	0.011236	0	0.0117647	0.00548315	0	CERS6	intron	4	EH38D5253940;EH38D5253939	dELS
2	169587059	169588315	1257	DEL	0.0117647	0.0298507	0	0.0210248	0.00831079	CERS6	intron	4	EH38D3206279;EH38D5254121;EH38D5254122	dELS
2	170305101	170325200	20100	DEL	0.011236	0	0	0.00548315	0	.	.	4	EH38D3206877;EH38D3206874;EH38D3206879;EH38D5254539;EH38D3206875;EH38D5254542;EH38D5254541;EH38D5254543;EH38D3206881;EH38D6315678;EH38D3206873	CA-TF;TF;dELS;CA-H3K4me3;CA
2	170653201	170656806	3606	DEL	0	0.00746269	0	0.0038209	0	SSB	5'UTR	4	EH38D5254740;EH38D5254746;EH38D5254744;EH38D5254741;EH38D3207133;EH38D3207134;EH38F0076712;EH38D5254743;EH38D5254745	CA-H3K4me3;pELS;PLS
2	171326901	171336100	9200	DEL	0	0.00746269	0	0.0038209	0	MYO3B	intron	2	EH38D5255120;EH38D3207685;EH38D5255118;EH38D5255119;EH38D5255121;EH38D3207686	dELS;TF;CA
2	171460948	171465400	4453	DEL	0	0	0.00588235	0	0	MYO3B	intron	2	EH38D3207814;EH38D3207816;EH38D3207815;EH38D5255196	CA-CTCF;CA;TF
2	171742396	171751700	9305	DEL	0	0	0.00588235	0	0	.	.	4	EH38D5255377;EH38D5255378;EH38D5255381;EH38D3208037;EH38D5255382;EH38D3208034;EH38D3208036;EH38D5255379;EH38D5255380	dELS;CA;CA-CTCF
2	171742409	171751667	9259	INV	0	0	0.00588235	0	0	.	.	2	EH38D5255377;EH38D5255378;EH38D5255381;EH38D3208037;EH38D5255382;EH38D3208034;EH38D3208036;EH38D5255379;EH38D5255380	dELS;CA;CA-CTCF
2	172835117	172839654	4538	DEL	0.00561798	0	0	0.00274157	0	HAT1	intron	4
2	172969945	172973731	3787	DEL	0.00561798	0	0	0.00274157	0	.	.	2	EH38D3209062;EH38D6315886;EH38D5256119;EH38D5256121;EH38D5256125;EH38D5256124;EH38D5256122;EH38D5256120;EH38D5256127;EH38D5256126;EH38D3209053	dELS
2	173004248	173007489	3242	DEL	0.219101	0.440299	0.282353	0.332354	0	.	.	1	EH38D3209089	CA-H3K4me3	ENSG00000225205	0.0354131	0.410497997551555
2	173302490	173304467	1978	DEL	0	0	0.00588235	0	0	ITGA6	intron	4	EH38D5256358;EH38D5256361;EH38D5256360;EH38D5256362;EH38D3209404;EH38D5256359	dELS
2	173585033	173586264	1232	DEL	0.011236	0	0	0.00548315	0	.	.	2
2	174188270	174192019	3750	DEL	0.011236	0	0	0.00548315	0	.	.	2	EH38D3210287;EH38D3210288	CA;dELS
2	174552801	174554514	1714	DUP	0.00561798	0	0	0.00274157	0	.	.	2	EH38D3210610	CA
2	174797178	174801006	3829	DEL	0.011236	0	0	0.00548315	0	SP3	intron	4	EH38D3210817;EH38D3210818;EH38D6316027	dELS;TF;CA-CTCF
2	174884251	174888800	4550	DEL	0.00561798	0	0	0.00274157	0	.	.	4	EH38D5257333;EH38D3210930;EH38D5257330;EH38D5257332;EH38D5257331;EH38D5257329;EH38D3210932;EH38D5257328	pELS;dELS
2	175838201	175841877	3677	DEL	0.00561798	0	0	0.00274157	0	CHN1	intron	4	EH38D6316126;EH38F0026514;EH38D5258013;EH38D5258011;EH38D5258012	dELS;TF;CA
2	175910706	175911091	386	DEL	0.0411765	0	0	0.0200941	0.00720062	.	.	1
2	176102655	176106325	3671	DEL	0.0224719	0	0.00588235	0.0109663	0	.	.	1	EH38D5258136	CA-H3K4me3	WIPF1	0.0476127	-2.10933
2	176121162	176123516	2355	DEL	0	0	0.00588235	0	0	.	.	2	EH38D5258145;EH38D5258143;EH38D5258144;EH38D5258146;EH38D5258147;EH38D5258142	PLS;pELS;CA-CTCF;CA-H3K4me3
2	176683211	176683721	511	INV	0.011236	0	0.0178571	0.00548315	0	.	.	2
2	176683211	176684357	1147	INV	0.011236	0	0.00609756	0.00548315	0	.	.	2
2	176725198	176725198	3088	INS	0.235955	0.395522	0.358824	0.317654	0	.	.	2
2	177265641	177272040	6400	DEL	0.685393	0.791045	0.711765	0.739487	0	.	.	1	EH38D3213024;EH38D5258769	CA;CA-TF
2	177352024	177356234	4211	DEL	0	0.00746269	0.0176471	0.0038209	0	.	.	2	EH38D5258813;EH38D5258811;EH38D5258815;EH38D5258814;EH38D3213107;EH38D5258812	dELS
2	177377435	177385187	7753	INV	0.0168539	0	0.0117647	0.00822472	0	.	.	2	EH38D3213142;EH38D3213140;EH38D5258825;EH38D5258826;EH38D3213139;EH38D3213141;EH38D3213136	dELS;CA
2	178287620	178288074	455	DEL	0.552326	0.707692	0.61039	0.631873	0	AGPS	intron	4			ENSG00000213963	0.0263886	-0.460855
2	178315933	178317358	1426	DEL	0	0	0.00649351	0	0	AGPS	intron	4	EH38D3214044	dELS
2	178621741	178628755	7015	DEL	0	0.00746269	0	0.0038209	0	PDE11A	intron	4	EH38D3214358;EH38D5259552;EH38D5259548;EH38D3214352;EH38F0076759;EH38D5259550;EH38D3214357;EH38D5259551;EH38D3214356;EH38D5259547;EH38D5259545	CA-CTCF;CA-H3K4me3;dELS
2	178741004	178742105	1102	DEL	0.0168539	0.0298507	0.0470588	0.0235083	0	PDE11A	intron	4	EH38D5259593	CA
2	178829109	178829644	536	DEL	0.0113636	0	0	0.00554545	0	PDE11A	intron	4	EH38D5259639	dELS
2	178855455	178857212	1758	DEL	0.0170455	0.0820896	0.025	0.050348	0	PDE11A	intron	4	EH38D3214497	CA-CTCF
2	178857976	178859101	1126	DEL	0.011236	0	0	0.00548315	0	PDE11A	intron	4	EH38D5259647	CA
2	179315138	179315692	555	DEL	0.00675676	0	0	0.0032973	0	PRKRA	CDS	4	EH38D5259907;EH38D5259908	pELS;PLS
2	179415196	179415445	250	DEL	0	0	0.00675676	0	0	TTN	intron	4	EH38D3214953	CA-CTCF
2	179607308	179609561	2254	DEL	0	0.00746269	0	0.0038209	0	TTN	5'UTR	4	EH38D5260066	dELS
2	179607309	179609561	2253	INV	0	0.00746269	0	0.0038209	0	TTN	5'UTR	4	EH38D5260066	dELS
2	179780701	179784060	3360	DEL	0	0	0.00588235	0	0	CCDC141	CDS	2	EH38D3215206;EH38D5260152;EH38D3215205	dELS
2	180065581	180081668	16088	DEL	0.0898876	0.328358	0.258824	0.211985	0	SESTD1	intron	4	EH38D3215380;EH38D5260282;EH38D3215378;EH38D5260281	TF;dELS;CA-H3K4me3;CA-TF
2	180287901	180301100	13200	DEL	0.0168539	0	0.0117647	0.00822472	0	.	.	2	EH38D5260406;EH38D5260409;EH38D5260410;EH38D3215546;EH38D3215553;EH38D5260411;EH38D3215544;EH38D5260407;EH38D5260416;EH38D3215542;EH38D5260414;EH38D3215552;EH38D3215545	CA;dELS;CA-H3K4me3;TF
2	180340457	180340457	321	INS	0.977528	1	1	0.989034	0	ZNF385B	intron	2
2	180381536	180382261	726	DEL	0	0.00746269	0.00714286	0.0038209	0	ZNF385B	intron	2			ENSG00000270956	1.575656e-05	-4.66815
2	180411401	180415649	4249	DEL	0	0.0078125	0.0117647	0.004	0	ZNF385B	intron	1	EH38D1044980;EH38F0064138;EH38D3215645;EH38D3215643	CA;TF;dELS
2	180411427	180422176	10750	INV	0	0.0671642	0.0588235	0.0343881	0	ZNF385B	intron	2	EH38D3215643;EH38D1044980;EH38F0064138;EH38D3215645;EH38D3215650;EH38D3215649;EH38D5260462;EH38D5260464	dELS;CA;TF;CA-CTCF
2	180411428	180416201	4774	INV	0	0.0671642	0.0535714	0.0343881	0	ZNF385B	intron	2	EH38D1044980;EH38F0064138;EH38D3215645;EH38D3215643	CA;TF;dELS
2	180413204	180422711	9508	DEL	0	0.0078125	0.0470588	0.004	0.0251127	ZNF385B	intron	1	EH38F0064138;EH38D3215645;EH38D3215650;EH38D3215649;EH38D5260462;EH38D5260464;EH38D3215643	TF;dELS;CA-CTCF
2	181227926	181232304	4379	DEL	0	0	0.0117647	0	0	.	.	2	EH38D3216280;EH38D3216283;EH38D3216284;EH38D3216282;EH38D3216279;EH38F0026678	dELS;TF
2	181795401	181797371	1971	DEL	0	0	0.00588235	0	0	.	.	2
2	182516413	182516674	262	DEL	0	0.0238095	0	0.0121905	0	CERKL	intron	4
2	182773592	182774266	675	DEL	0.0114943	0	0.012987	0.0056092	0	SSFA2	intron	2
2	183028730	183029749	1020	DEL	0	0	0.00588235	0	0	PDE1A	intron	2	EH38D5261685;EH38D3217804	dELS
2	183090386	183091634	1249	DEL	0	0	0.00641026	0	0	PDE1A	intron	1	EH38F0026715	TF
2	183370134	183372238	2105	DUP	0.0328947	0	0.0182927	0.0160526	0	PDE1A	intron	2	EH38D5261822	dELS
2	184085509	184090959	5451	DEL	0	0.0522388	0.00588235	0.0267463	0.00172666	.	.	1	EH38D3218611;EH38D3218609;EH38D3218613;EH38D5262200	dELS;CA
2	184510490	184511070	581	DEL	0	0.00746269	0	0.0038209	0	.	.	2
2	184686701	184699200	12500	DEL	0	0.00746269	0	0.0038209	0	.	.	2	EH38D3218902;EH38D5262412	CA-H3K4me3;CA
2	184794430	184804030	9601	DEL	0	0.0597015	0.0176471	0.0305672	0	.	.	2	EH38D3218948;EH38D3218942;EH38D3218946	CA-H3K4me3;CA	ENSG00000272800	0.0449045	-1.51867
2	185012016	185016847	4832	DEL	0	0.00746269	0	0.0038209	0	.	.	2	EH38D6316831	CA-H3K4me3
2	185117343	185121975	4633	DEL	0	0.00746269	0	0.0038209	0	.	.	2	EH38D3219090;EH38D3219089	CA;dELS
2	185148625	185150666	2042	DEL	0	0	0.00595238	0	0	.	.	2
2	185569447	185570329	883	DEL	0.00574713	0	0	0.0028046	0	ZNF804A	intron	4
2	185661287	185668318	7032	DEL	0	0.00746269	0	0.0038209	0	ZNF804A	intron	4	EH38D5262739;EH38D5262741	CA-H3K4me3;dELS
2	185753441	185775980	22540	mCNV	0.0561798	0	0	0.0274157	NA	ZNF804A	intron	2	EH38D3219470;EH38D5262786;EH38D3219462;EH38D3219467;EH38D3219474;EH38D5262784;EH38D5262787;EH38D3219471;EH38D3219461;EH38D5262783	dELS;CA;CA-H3K4me3
2	186348772	186350507	1736	DUP	0	0.0230769	0.00649351	0.0118154	0	.	.	2	EH38D3219730	dELS	FSIP2	3.694057e-16	7.26186901442247
2	187944083	187945496	1414	DEL	0	0.00746269	0	0.0038209	0	.	.	2	EH38D3220714	dELS
2	188090242	188097999	7758	DEL	0	0.0149254	0	0.00764179	0	.	.	2	EH38D3220812;EH38D3220817;EH38D5263625;EH38D3220816;EH38D5263626	dELS;CA-H3K4me3;CA-TF;CA
2	188216025	188218800	2776	DUP	0	0	0.00588235	0	0	CALCRL	CDS	2	EH38D3220897	CA-CTCF
2	188230801	188239948	9148	DEL	0	0	0.00595238	0	0	CALCRL	intron	2	EH38F0026821;EH38D3220913;EH38D3220910;EH38D5263667;EH38D3220909;EH38D3220912	TF;dELS;CA-H3K4me3
2	188505186	188505539	354	DEL	0.0114943	0.0390625	0.0434783	0.0256092	0	.	.	1
2	189119245	189120995	1751	DEL	0.217647	0.186567	0.171429	0.201734	0	.	.	1	EH38D5264060	CA
2	189959340	189960227	888	DEL	0.00568182	0	0	0.00277273	0	COL5A2	intron	4	EH38D3222251;EH38D3222252;EH38D3222250	PLS;pELS
2	190095850	190102917	7068	DEL	0	0.00746269	0	0.0038209	0	.	.	4	EH38D3222375;EH38D5264515;EH38D5264517;EH38D3222376;EH38D3222374;EH38D5264513	dELS
2	190239477	190240563	1087	DEL	0	0	0.00588235	0	0	.	.	2	EH38D5264577	dELS	SLC40A1	0.0281534	-2.56246
2	190346810	190347547	738	DEL	0.00588235	0	0	0.00287059	0	.	.	2	EH38D3222563	dELS
2	190999443	190999443	155	INS	0.0955056	0.246269	0.217647	0.172696	0	.	.	2
2	190999445	190999445	104	INS	0.0955056	0.246269	0.217647	0.172696	0	.	.	2
2	191495601	191509200	13600	DEL	0	0.00746269	0	0.0038209	0	.	.	4	EH38D5265270;EH38D5265265;EH38D5265269;EH38F0026896;EH38D5265275;EH38D3223537;EH38D5265272;EH38D5265267;EH38D5265271;EH38D3223549;EH38D5265266;EH38D5265264;EH38D5265268;EH38D6317315;EH38D5265274;EH38D3223548;EH38D3223552;EH38D5265263	dELS;TF;CA-CTCF
2	193554624	193559147	4524	DEL	0.011236	0	0.00588235	0.00548315	0	.	.	2			SDPR	0.0355485	2.01657597334882
2	194133172	194136928	3757	DEL	0	0	0.00588235	0	0	.	.	2	EH38D5266660;EH38D3225703;EH38D3225702	dELS
2	194456401	194646300	189900	DEL	0	0	0.00588235	0	0	.	.	2	EH38D5266792;EH38D5266790;EH38D5266784;EH38D3225877;EH38D5266787;EH38D3225906;EH38D5266797;EH38D3225867;EH38D3225880;EH38D6317552;EH38D3225868;EH38D5266795;EH38D5266812;EH38D6317553;EH38D6317551;EH38D3225921;EH38F0026949;EH38D5266786;EH38D6317550;EH38D5266796;EH38D5266810;EH38D5266809;EH38D3225878;EH38D6317556;EH38D3225855;EH38D3225869;EH38D5266781;EH38D3225862;EH38D3225865;EH38D5266768;EH38D5266…	CA;CA-CTCF;dELS;TF;CA-H3K4me3
2	194577945	194600689	22745	DEL	0.0393258	0	0.0117647	0.019191	0	.	.	2	EH38D3225906;EH38D3225913	CA-CTCF;CA
2	194689501	194698765	9265	DEL	0.859551	0.932836	0.864706	0.897073	0	.	.	1	EH38D3225945;EH38D3225944;EH38D3225943	dELS;CA
2	194810947	194813519	2573	DEL	0.0280899	0	0.0238095	0.0137079	0	.	.	1	EH38D3225992;EH38D3225991;EH38D5266861	CA
2	194876101	194886600	10500	DEL	0.00561798	0	0.00588235	0.00274157	0	.	.	2	EH38D5266889;EH38D5266887;EH38D5266888;EH38D5266883;EH38D5266890;EH38D5266884;EH38D5266886	dELS;CA-H3K4me3;CA
2	194923102	194923102	1623	INS	1	1	1	1	0	.	.	2
2	195105601	195142800	37200	DEL	0	0.00746269	0	0.0038209	0	.	.	2	EH38D3226119;EH38D5266954;EH38D5266969;EH38D5266970;EH38D3226128;EH38D3226130;EH38D3226118;EH38D5266956;EH38D3226125;EH38D3226122;EH38D3226113;EH38D5266966;EH38D3226126;EH38D3226131;EH38D3226117;EH38D5266967;EH38D3226114	CA-H3K4me3;CA-CTCF;CA;dELS
2	195327901	195357500	29600	DEL	0.00561798	0	0	0.00274157	0	.	.	2	EH38D3226215;EH38D5267043;EH38D5267038;EH38D3226216;EH38D6317598;EH38D3226222;EH38D6317599;EH38D3226221;EH38D3226220;EH38D5267041;EH38F0026955	CA;dELS;CA-CTCF;TF
2	195414990	195417600	2611	DEL	0	0	0.00609756	0	0	.	.	2	EH38D5267066;EH38D3226252;EH38D5267068;EH38D5267067	dELS;TF
2	195979382	195984464	5083	INV	0.0182927	0.015873	0	0.0170538	0.00535207	.	.	2	EH38D5267236;EH38D5267234	dELS;TF
2	196025038	196025684	647	DEL	0	0.00746269	0	0.0038209	0	.	.	2
2	196172288	196174023	1736	DEL	0	0.0447761	0.00588235	0.0229254	0	.	.	1	EH38D5267294;EH38D3226601	dELS	STK17B	0.0167573	-3.05588
2	196214814	196215226	413	DEL	0.58427	0.858209	0.72619	0.724527	0	.	.	1
2	196549817	196555424	5608	DEL	0	0	0.00588235	0	0	SLC39A10	intron	4	EH38D5267536;EH38D5267537;EH38D3226967;EH38D3226969	dELS
2	197402988	197407908	4921	DEL	0	0	0.00588235	0	0	HECW2	intron	4	EH38D3227719;EH38D3227716;EH38D3227718;EH38D3227717;EH38D3227715	CA;dELS;CA-CTCF	DNAH7;SLC39A10;PGAP1	0.003529886;0.01508575;0.006545156	-3.21997
2	197519999	197525096	5098	DEL	0	0	0.00588235	0	0	CCDC150	CDS	2	EH38D3227818;EH38D3227822;EH38F0026991;EH38D6317780;EH38D3227819;EH38D3227820	dELS;TF;CA	DNAH7;SLC39A10;PGAP1	0.003529886;0.01508575;0.006545156	-3.21997
2	198036720	198037724	1005	DEL	0.00568182	0	0	0.00277273	0	ANKRD44	intron	4
2	198467401	198471847	4447	DEL	0	0.00746269	0	0.0038209	0	RFTN2	intron	2	EH38D3228636;EH38D3228635	dELS
2	198679127	198683483	4357	DEL	0.00561798	0	0	0.00274157	0	PLCL1	intron	2	EH38D3228762	dELS
2	198758395	198761639	3245	DEL	0	0.0149254	0	0.00764179	0	PLCL1	intron	4	EH38D3228833;EH38D5268764;EH38D3228832;EH38D5268765	dELS
2	198979723	198989127	9405	DEL	0	0.00746269	0	0.0038209	0	PLCL1	intron	2	EH38D5268891;EH38D3229021;EH38D6317890;EH38D5268889;EH38D5268892;EH38D3229019;EH38D5268890	dELS;CA
2	200312454	200312680	227	DEL	0.252941	0.666667	0.606667	0.464769	0.0266963	SATB2	intron	4	EH38D3229839;EH38D3229840	dELS
2	200989801	201018900	29100	DEL	0	0.00746269	0	0.0038209	0	.	.	4	EH38D3230424;EH38D3230427;EH38D3230414;EH38D5269673;EH38D5269675;EH38F0027062;EH38D3230421;EH38D3230434;EH38D3230432;EH38D3230428;EH38D3230429;EH38D3230415;EH38D3230413;EH38D3230422;EH38D5269671;EH38D5269668;EH38D5269669;EH38D5269674;EH38D3230423;EH38D3230417;EH38D5269664;EH38D3230416;EH38D3230433;EH38D3230438;EH38D5269670;EH38D5269667;EH38D3230418;EH38D3230431;EH38D3230437;EH38D3230425;EH38F0081…	dELS;TF;CA-CTCF;CA
2	201194936	201194936	335	INS	0.752809	0.574627	0.635294	0.66158	0	SPATS2L	intron	2			ENSG00000227348	0.9295068;0.0218754	-0.430105
2	201836478	201837356	879	DEL	0.0117647	0	0.00617284	0.00574118	0	.	.	2	EH38D3231235	dELS	STRADB	0.0048202	-2.87383
2	202054358	202055112	755	INV	0.00561798	0	0	0.00274157	0	CASP10	intron	4
2	202062901	202076900	14000	DEL	0	0	0.00588235	0	0	CASP10	CDS	4	EH38D5270401;EH38D5270404;EH38D5270403;EH38D5270398;EH38D5270399;EH38D3231427;EH38D3231437;EH38D5270400;EH38D3231438;EH38D3231432;EH38D5270402;EH38D6318120;EH38D6318119;EH38D5270396	dELS;pELS
2	202714406	202714641	236	DUP	0	0	0.00641026	0	0	CDK15	intron	2			ENSG00000227348	0.00612014	3.24366039882306
2	203463101	203476900	13800	DEL	0	0.00746269	0	0.0038209	0	.	.	4	EH38D5271330;EH38D5271328;EH38D5271331;EH38D5271335;EH38D5271337;EH38D5271333;EH38D5271336;EH38D3232661;EH38D5271334;EH38D5271332;EH38D3232653;EH38D5271339	dELS
2	203506201	203516800	10600	DEL	0	0.00746269	0	0.0038209	0	FAM117B	intron	4	EH38D3232694;EH38D5271373;EH38D5271376;EH38D6318290;EH38D5271371;EH38D5271370;EH38D6318289;EH38D3232695	dELS
2	203899071	203904306	5236	DEL	0	0.126866	0.0470588	0.0649552	0	NBEAL1	intron	1	EH38D5271556;EH38D3232954;EH38D3232958;EH38D3232957;EH38D3232956;EH38D3232955	pELS;dELS	ENSG00000138439	0.00076443	0.845625363020508
2	204223501	204224700	1200	DEL	0.00568182	0	0	0.00277273	0	ABI2	intron	4	EH38D3233137	dELS
2	205013001	205026200	13200	DEL	0.00561798	0	0	0.00274157	0	.	.	2	EH38D5272237;EH38D5272234;EH38F0027155;EH38D3233937;EH38D5272232;EH38D3233940;EH38D3233942;EH38D3233944;EH38D5272233;EH38D3233941;EH38D5272235	CA;dELS;TF
2	205030201	205031529	1329	DEL	0.00561798	0	0	0.00274157	0	.	.	2
2	205278255	205281119	2865	INV	0.00561798	0	0	0.00274157	0	.	.	2	EH38D3234177;EH38D3234176;EH38D3234175	dELS
2	205998874	205999232	359	DUP	0	0	0.00625	0	0	PARD3B	intron	2
2	205998874	205999665	792	DUP	0.0113636	0	0	0.00554545	0	PARD3B	intron	2
2	206113874	206121651	7778	DEL	0	0.00746269	0	0.0038209	0	PARD3B	intron	2	EH38D5272711;EH38D5272714;EH38D5272710	CA;CA-CTCF
2	206127986	206132087	4102	DEL	0	0.00769231	0	0.00393846	0	PARD3B	intron	2	EH38D5272718;EH38D5272719;EH38D3234849;EH38D5272720	CA;CA-H3K4me3;dELS
2	206128025	206129885	1861	DEL	0.0170455	0.0447761	0.0125	0.0312436	0	PARD3B	intron	1	EH38D5272718;EH38D5272719	CA;CA-H3K4me3
2	206412802	206417673	4872	DEL	0.011236	0	0	0.00548315	0	PARD3B	intron	2	EH38D3235088;EH38D3235089	CA;dELS
2	206517200	206517200	687	INS	0.449438	0.410448	0.341176	0.429475	0.00461429	.	.	2
2	207001447	207003060	1614	DEL	0	0	0.00588235	0	0	NDUFS1	intron	4			ENSG00000227946;ENSG00000231955	0.03600544;0.02827223	-2.89053
2	207120657	207121019	363	DEL	0	0.00793651	0.0128205	0.00406349	0	.	.	2			ENSG00000237580	0.0442139	-2.04982
2	207706339	207708115	1777	DEL	0	0.0223881	0.00588235	0.0114627	0	.	.	2
2	208351033	208359459	8427	DEL	0	0.164179	0.0470588	0.0840597	0	.	.	4	EH38D3236928;EH38D5274014;EH38D5274015;EH38D3236927;EH38D5274009;EH38D5274010;EH38D5274013;EH38D5274011;EH38D3236930;EH38D3236932	dELS
2	208969959	208974057	4099	DEL	0	0	0.0117647	0	0	.	.	2	EH38D5274475	CA-CTCF	ENSG00000237892	0.000980152	-2.69227
2	209680651	209700250	19600	DEL	0.011236	0	0	0.00548315	0	.	.	2	EH38D3238060;EH38D5274799;EH38D5274800;EH38D3238051;EH38D5274804;EH38D3238061;EH38D3238058;EH38D5274803	dELS;CA-CTCF;CA
2	209843472	209848638	5167	DEL	0	0.00746269	0	0.0038209	0	.	.	2	EH38D3238129;EH38D5274851;EH38D5274852	dELS
2	210208501	210281500	73000	DEL	0	0	0.00588235	0	0	.	.	4	EH38D6318819;EH38D3238306;EH38D5274984;EH38D3238307;EH38D3238332;EH38F0027257;EH38D5274971;EH38D5274980;EH38D5274986;EH38D3238327;EH38D3238330;EH38D5274988;EH38D3238331;EH38D5274967;EH38D3238311;EH38D3238308;EH38D3238291;EH38D5274978;EH38D5274987;EH38D5274985;EH38D3238326;EH38D3238298;EH38D5274969;EH38D3238318;EH38D5274972;EH38D3238333;EH38D3238310;EH38F0027260;EH38D5274977;EH38D5274973;EH38D3238…	CA;dELS;CA-CTCF;TF;pELS;PLS
2	210582232	210583337	1106	DEL	0	0.00746269	0	0.0038209	0	MAP2	intron	4	EH38D5275121	dELS
2	210651882	210651882	242	INS	0.286517	0.134328	0.152941	0.208596	0	UNC80	intron	4
2	210821030	210821030	357	INS	1	1	1	1	0	UNC80	intron	4
2	210843790	210846105	2316	DEL	0.00561798	0	0	0.00274157	0	UNC80	intron	4	EH38D3238714;EH38D3238716	dELS;CA-H3K4me3
2	211634929	211635057	129	DUP	0	0.00769231	0	0.00393846	0	.	.	2
2	211986086	211993780	7695	DEL	0	0	0.00588235	0	0	.	.	2	EH38D3239396;EH38D3239395;EH38D3239399;EH38D3239398;EH38D5275652	CA;CA-CTCF;dELS
2	212351201	212415750	64550	DEL	0.00561798	0.00746269	0	0.00656247	0	ERBB4	intron	4	EH38D5275795;EH38D5275806;EH38D5275817;EH38D5275793;EH38D5275796;EH38D5275797;EH38D3239656;EH38D6318979;EH38D3239638;EH38D3239649;EH38D5275805;EH38D5275791;EH38D3239642;EH38D5275794;EH38D3239658;EH38D3239659;EH38D5275813;EH38D5275804;EH38D3239655;EH38D3239639;EH38D5275810;EH38D3239640	dELS;pELS;CA;CA-CTCF;CA-H3K4me3
2	212598163	212598704	542	DEL	0	0.00769231	0	0.00393846	0	ERBB4	intron	4
2	212771234	212775160	3927	DEL	0.0730337	0.0149254	0.0647059	0.0432822	0	ERBB4	intron	4	EH38D3239842	CA
2	213183962	213192011	8050	DEL	0	0.0746269	0.0470588	0.038209	0	ERBB4	intron	4	EH38D3240098;EH38D5276101;EH38F0027318;EH38D5276102;EH38D3240102	dELS;CA;TF
2	213520394	213520394	485	INS	0.168539	0.328358	0.364706	0.250367	0.0186862	.	.	2
2	214171088	214171088	4476	INS	1	1	1	1	0	SPAG16	intron	2	EH38D3240856	dELS
2	214353523	214353811	289	DEL	0	0.0234375	0.0394737	0.012	0.00180467	SPAG16	intron	2
2	214497829	214498814	986	DEL	0.00561798	0	0	0.00274157	0	SPAG16	intron	2
2	214692340	214698313	5974	DEL	0	0.00746269	0	0.0038209	0	SPAG16	intron	2	EH38D3241092	CA
2	214874703	214876213	1511	DEL	0.0730337	0.0597015	0.141176	0.0662076	0.0182359	SPAG16	intron	1
2	215728761	215730831	2071	DEL	0.342697	0.395522	0.347059	0.369743	0	.	.	1	EH38D3241645	CA-TF
2	216007697	216010858	3162	DEL	0	0	0.00588235	0	0	.	.	2	EH38D5277188;EH38D3241830;EH38D5277190;EH38D5277189;EH38D3241833	dELS;CA-TF;CA
2	216738589	216743260	4672	DEL	0.00561798	0	0	0.00274157	0	.	.	2	EH38D3242603;EH38D5277704;EH38D5277703;EH38D5277705;EH38D3242598;EH38D5277702;EH38D3242602	dELS
2	217158345	217158729	385	DEL	0.259036	0.423077	0.253165	0.343025	0.00653644	43528	intron	1	EH38D3243029	dELS	IGFBP2;ENSG00000232970	0.5272916;0.02436228;0.02662577	-0.497476
2	217468601	217470800	2200	DEL	0	0.00746269	0	0.0038209	0	.	.	2	EH38D3243350;EH38D3243349;EH38D3243348;EH38D5278207;EH38D5278208	dELS;pELS
2	217955891	217957266	1376	DEL	0	0.0373134	0.0253165	0.0191045	0	.	.	1	EH38D3243881;EH38D5278611;EH38D3243882	dELS
2	218262480	218265693	3214	DEL	0	0.0149254	0	0.00764179	0	.	.	2	EH38D3244200;EH38D5278778;EH38D3244198	dELS
2	218473785	218474294	510	DEL	0	0	0.00617284	0	0	.	.	2
2	218571851	218573008	1158	DEL	0.00568182	0	0	0.00277273	0	.	.	2	EH38D3244519;EH38D5278966	dELS
2	218703280	218710395	7116	DEL	0	0.00746269	0	0.0038209	0	TNS1	intron	4	EH38D5279140;EH38D3244691;EH38D5279142;EH38D5279137;EH38D5279136;EH38D5279139;EH38D3244690;EH38D5279133;EH38D5279146;EH38D3244682;EH38D5279145;EH38D5279143;EH38D5279135;EH38D5279144;EH38D3244687;EH38D5279141;EH38D5279134;EH38F0027425	pELS;dELS;PLS
2	219295842	219298400	2559	DEL	0	0	0.00595238	0	0	VIL1	CDS	2	EH38D5280020	CA	PLCD4;PNKD;RNF25	0.04610004;0.04145548;0.0006257622	-3.67155
2	219521335	219523418	2084	DEL	0.011236	0	0	0.00548315	0	ZNF142	intron	2	EH38D6319629	pELS
2	220052323	220052913	591	DEL	0.287356	0.544776	0.417647	0.419155	0	.	.	1	EH38D5280799	dELS	BCS1L;FAM134A	0.03301344;4.409674e-05	0.573248797332209
2	220232674	220233178	505	DEL	0.172414	0.176923	0.136905	0.174723	0	.	.	1			SLC4A3	0.4602723;8.656225e-05	-0.96525
2	220994454	220995414	961	DEL	0.0449438	0	0	0.0219326	0.0101486	.	.	1	EH38D5281766	dELS
2	221568811	221572219	3409	DEL	0	0.0149254	0	0.00764179	0	.	.	2	EH38D3247541;EH38D3247544;EH38D3247542	dELS;CA
2	221831201	221843400	12200	DEL	0	0.00746269	0	0.0038209	0	.	.	2	EH38D3247717;EH38D3247715;EH38D3247716;EH38D3247718;EH38D5282080	dELS;CA;CA-CTCF
2	222388285	222388584	300	DEL	0.0731707	0.0227273	0.075	0.0473437	0	EPHA4	intron	4
2	222593547	222597316	3770	DEL	0	0	0.00588235	0	0	.	.	2	EH38D5282435;EH38D3248371	dELS
2	223334101	223335700	1600	DEL	0	0	0.00595238	0	0	SGPP2	intron	2	EH38D5282845	dELS	ACSL3	0.0395431	-2.77824
2	223573201	223575600	2400	DEL	0	0	0.00588235	0	0	MOGAT1	CDS	4	EH38D5282964;EH38D3249212;EH38F0081980;EH38D3249214;EH38D5282966;EH38D5282967;EH38D5282965	dELS
2	223824831	223827934	3104	DEL	0	0	0.00588235	0	0	.	.	4	EH38D5283141;EH38F0076865	dELS
2	223865089	223869877	4789	DEL	0.011236	0.0895522	0.0647059	0.0513339	0	.	.	1	EH38D3249505;EH38F0064378;EH38D3249503;EH38D3249504;EH38F0076866	dELS;TF
2	223873686	223876312	2627	DEL	0	0	0.00588235	0	0	.	.	2	EH38D3249510;EH38D5283171;EH38D5283173;EH38D5283172	dELS
2	224507852	224507852	282	INS	0.140449	0.0820896	0.0647059	0.110569	0.00131841	.	.	2
2	224588002	224588002	203	INS	0.353933	0.38806	0.405882	0.371406	0	.	.	2
2	225292959	225293952	994	INV	0.465909	0.402985	0.512048	0.433692	0.000481229	.	.	2	EH38D5283910;EH38D5283909	dELS
2	225735971	225737649	1679	DEL	0	0.00746269	0	0.0038209	0	DOCK10	intron	2	EH38D3251154	dELS
2	225871170	225871834	665	DUP	0	0	0.00632911	0	0	DOCK10	intron	2	EH38D3251299	dELS
2	227165415	227171178	5764	DEL	0.0842697	0.373134	0.211765	0.232168	0	.	.	1	EH38D3252206;EH38D3252208;EH38D5284782;EH38D3252207;EH38D3252210;EH38F0027597	dELS;TF	IRS1	0.8576999;0.0006978286	0.49940006827018
2	227910955	227912102	1148	DEL	0	0.00746269	0	0.0038209	0	COL4A4	intron	4
2	228729678	228730235	558	DEL	0.00581395	0	0	0.00283721	0	.	.	2	EH38D5285721	dELS
2	228823593	228823830	238	DEL	0.00595238	0	0	0.00290476	0	.	.	2
2	229264343	229268337	3995	DEL	0.157303	0.335821	0.194118	0.248704	0	.	.	1	EH38D3253893;EH38D5285897;EH38D3253892	dELS
2	229410801	229422800	12000	DEL	0.00561798	0	0	0.00274157	0	.	.	2	EH38D5285951;EH38D3253988;EH38D3253989;EH38D3253985;EH38D5285952;EH38D3253984;EH38D3253987;EH38D3253983	dELS;CA-CTCF
2	229759288	229759907	620	DEL	0	0.0163934	0.00625	0.00839344	0	.	.	2
2	230834184	230838417	4234	DEL	0	0.00746269	0	0.0038209	0	FBXO36	intron	2	EH38D5286630;EH38D3255099;EH38D3255098;EH38D5286631	CA;dELS;CA-TF
2	230843459	230845129	1671	INV	0	0	0.0119048	0	0.000141723	FBXO36	intron	2	EH38D5286635;EH38D5286634	dELS
2	230877116	230879676	2561	DEL	0	0.0298507	0.00632911	0.0152836	0	FBXO36	3'UTR	2	EH38D3255124;EH38D5286651	dELS	SP140;CAB39	0.04521604;0.04280422	-2.56365
2	231549301	231555030	5730	DEL	0.00561798	0	0	0.00274157	0	.	.	2	EH38D6320796;EH38D3255590;EH38D5287042;EH38D5287041;EH38D5287043;EH38D3255587	TF;dELS
2	231802159	231802159	362	INS	0.52809	0.298507	0.388235	0.410544	0	.	.	2
2	231884069	231885264	1196	DEL	0.164773	0.0373134	0.160494	0.0995136	0.00400879	.	.	1
2	232214982	232218740	3759	DEL	0.00568182	0	0.0123457	0.00277273	0	ARMC9	intron	4	EH38D3256329;EH38D3256330;EH38D5287802	CA
2	232265837	232273474	7638	DEL	0	0	0.00588235	0	0	B3GNT7	3'UTR	2	EH38D5287893;EH38D5287889;EH38D5287895;EH38D5287892;EH38D5287890;EH38D3256406;EH38D5287894;EH38D5287900;EH38D5287899;EH38D5287888;EH38D5287897;EH38D5287891;EH38D5287898;EH38D5287901;EH38D3256410;EH38D3256408	dELS
2	233019401	233041800	22400	DEL	0.00561798	0	0	0.00274157	0	DIS3L2	CDS	4	EH38D5288659;EH38D5288656;EH38D3257095;EH38D5288658;EH38D3257094;EH38D3257098;EH38D5288661;EH38D5288649;EH38D5288647;EH38D5288655;EH38D5288653;EH38D3257092	pELS;dELS;CA-CTCF;CA-H3K4me3;TF;CA
2	233111618	233111618	281	INS	0.994382	0.902985	0.982353	0.947587	0.00602615	DIS3L2	intron	4
2	233245168	233273833	28666	DEL	0	0.00746269	0.0117647	0.0038209	0	ALPP,ALPPL2	CDS	4	EH38D6321222;EH38D5288951;EH38D3257354;EH38D5288909;EH38D5288926;EH38D5288907;EH38D5288917;EH38D5288950;EH38D3257356;EH38D5288924;EH38D5288919;EH38D5288923;EH38D5288904;EH38D5288910;EH38D5288922;EH38D5288918;EH38D5288906;EH38D3257345;EH38D5288936;EH38D3257351;EH38D3257353;EH38D5288905;EH38D6321215;EH38D3257337;EH38D6321216;EH38D3257352;EH38D5288901;EH38D5288921;EH38D6321214;EH38D5288934;EH38D5288…	TF;CA;dELS;pELS;CA-TF;PLS;CA-CTCF	ENSG00000213055	0.0298887	-1.91086
2	234394301	234399955	5655	DEL	0.00561798	0	0	0.00274157	0	USP40	CDS	2	EH38D6321570;EH38D5290440;EH38D5290439;EH38D3258587;EH38D5290442;EH38D5290443;EH38D5290447;EH38D5290445;EH38D3258589;EH38D3258593;EH38D5290446;EH38D5290441;EH38D3258586;EH38D5290444	dELS
2	234503911	234504138	228	DEL	0	0	0.00684931	0	0	.	.	2
2	234543311	234544978	1668	DEL	0.00561798	0.0223881	0.0235294	0.0142043	0	UGT1A8	intron	1	EH38D3258712	PLS
2	234621979	234627843	5865	DEL	0	0	0.0117647	0	0	UGT1A5,UGT1A4	CDS	2	EH38D5290567;EH38D5290569;EH38F0027723;EH38D5290566;EH38D5290568;EH38D3258780	pELS;PLS;TF	ENSG00000259793	0.0419648	-1.82281
2	234653101	234664100	11000	DEL	0.00561798	0	0	0.00274157	0	UGT1A8,UGT1A10,UGT1A9,UGT1A7,UGT1A6,UGT1A5,UGT1A4,UGT1A3	intron	4	EH38F0064449;EH38D5290586;EH38D5290582;EH38D3258803;EH38D3258801;EH38D5290588;EH38D5290589;EH38D5290587;EH38D5290581;EH38D5290585;EH38D3258799;EH38D5290583;EH38D5290580;EH38F0027726	TF;pELS;dELS;PLS;CA-H3K4me3
2	234783370	234787332	3963	DEL	0	0.00746269	0	0.0038209	0	.	.	2
2	234916601	234973700	57100	DEL	0	0	0.00588235	0	0	TRPM8,SPP2	CDS	2	EH38F0027736;EH38D3259067;EH38D3259061;EH38D5290843;EH38D3259054;EH38D3259077;EH38D3259063;EH38D3259055;EH38D5290847;EH38D5290839;EH38D3259074;EH38D3259094;EH38D3259069;EH38D6321644;EH38D5290845;EH38D3259068;EH38D5290834;EH38D5290850;EH38D5290836;EH38D3259073;EH38D3259070;EH38D5290832;EH38D3259048;EH38D5290837;EH38D3259080;EH38D5290840;EH38D3259075;EH38D3259058;EH38D5290844;EH38D3259082;EH38D5290…	TF;dELS;CA-CTCF;CA-H3K4me3;CA;pELS;CA-TF
2	235328898	235329661	764	DEL	0.00568182	0	0	0.00277273	0	.	.	2	EH38D5291133;EH38D5291134	dELS
2	235841028	235843336	2309	DEL	0	0.00746269	0	0.0038209	0	.	.	2	EH38D5291525;EH38D3260012;EH38D3260011	dELS
2	236534888	236535551	664	DUP	0	0.00769231	0.0119048	0.00393846	0	AGAP1	intron	2	EH38F0027764;EH38D3260736	dELS
2	237451558	237451558	386	INS	0.174157	0.149254	0.129412	0.161407	0	.	.	2
2	237623302	237623817	516	DEL	0	0.0151515	0.0126582	0.00775758	0	.	.	2	EH38D5293512	dELS
2	237796239	237796239	988	INS	1	0.977612	0.994118	0.988537	0	.	.	2	EH38D5293721	dELS
2	238010101	238021700	11600	DUP	0	0	0.00595238	0	0	.	.	2	EH38D5293923;EH38D5293922;EH38D3262311;EH38D5293924	dELS;CA-CTCF	UBE2F-SCLY	0.00630118	3.27447713643485
2	238104187	238106451	2265	DEL	0	0	0.0060241	0	0	.	.	2	EH38D5293983;EH38D5293985;EH38D5293984;EH38D3262396;EH38D3262399;EH38D3262397	dELS
2	238554006	238559197	5192	DEL	0	0.0149254	0.0117647	0.00764179	0	LRRFIP1	intron	4	EH38D3262978;EH38D5294518;EH38D5294523;EH38D3262975;EH38D3262980;EH38D3262977;EH38D5294520	dELS
2	238746300	238746695	396	DEL	0	0.0151515	0.0133333	0.00775758	0	RBM44	intron	1
2	238979644	238983295	3652	DUP	0.011236	0	0	0.00548315	0	SCLY	intron	2	EH38D3263471;EH38D3263470	CA;CA-CTCF
2	239441401	239460300	18900	DUP	0	0.0149254	0	0.00764179	0	.	.	2	EH38D5295742;EH38D3264045;EH38D6322540;EH38D5295746;EH38D5295750;EH38D5295736;EH38D5295724;EH38D3264057;EH38D5295752;EH38D5295748;EH38D5295735;EH38D3264034;EH38D5295727;EH38F0064490;EH38D3264058;EH38D5295733;EH38D5295729;EH38D5295749;EH38D5295741;EH38D3264033;EH38D5295743;EH38D5295737;EH38D5295730;EH38D5295732;EH38D5295734;EH38D5295745;EH38D5295726	TF;CA;dELS;CA-H3K4me3;CA-CTCF;CA-TF
2	239500387	239501741	1355	DEL	0.286517	0.134328	0.234177	0.208596	0	.	.	1	EH38D3264103	CA-CTCF	SCLY	0.0156607	0.521146162049404
2	240564698	240565135	438	DEL	0.00581395	0	0	0.00283721	0	.	.	2	EH38D5297469	CA-H3K4me3
2	241009316	241010095	780	DEL	0.00568182	0	0	0.00277273	0	.	.	4	EH38D5298148	dELS
2	241504580	241505854	1275	DEL	0.0955056	0	0.0182927	0.0466067	0.000496987	.	.	1	EH38D5299058;EH38D5299057;EH38D6323176;EH38D3266596;EH38D3266593	dELS	GPC1;RNPEPL1	0.004218053;0.03150052;0.1405981	-1.72705
2	241622501	241649800	27300	DUP	0.00561798	0	0	0.00274157	0	AQP12A	CDS	2	EH38D5299305;EH38D5299333;EH38D5299320;EH38D5299302;EH38D5299304;EH38D5299307;EH38D3266773;EH38D5299303;EH38D5299310;EH38D5299309;EH38D5299306;EH38D5299301;EH38D5299293;EH38D5299319;EH38D5299298;EH38D5299331;EH38D6323217;EH38D5299321;EH38D5299316;EH38D5299323;EH38D5299311;EH38D5299322;EH38D3266767;EH38D5299297;EH38D5299296;EH38D5299294;EH38D5299326;EH38D5299324;EH38D6323215;EH38D5299318;EH38D5299…	pELS;CA;CA-H3K4me3;dELS;PLS;CA-CTCF
2	241650701	241709700	59000	DUP	0.00561798	0	0	0.00274157	0	KIF1A	CDS	4	EH38D5299354;EH38D5299371;EH38D6323222;EH38D3266803;EH38D3266805;EH38D5299340;EH38D5299386;EH38D5299394;EH38D5299409;EH38D5299355;EH38D5299397;EH38D5299399;EH38D5299363;EH38D5299402;EH38D5299341;EH38D5299384;EH38D5299361;EH38D5299390;EH38D3266802;EH38D5299426;EH38D6323221;EH38D5299357;EH38D5299428;EH38D5299400;EH38D5299408;EH38D5299437;EH38D5299439;EH38D5299436;EH38D5299389;EH38D5299410;EH38D5299…	dELS;CA-H3K4me3;CA;CA-CTCF
2	242016477	242017800	1324	DEL	0.00561798	0	0	0.00274157	0	SNED1	intron	4	EH38D5300087	dELS
2	242179818	242181084	1267	DEL	0	0.0149254	0	0.00764179	0	HDLBP	intron	4	EH38D5300383;EH38D5300387;EH38D5300385	TF;CA-TF;CA-CTCF
2	242506102	242507334	1233	DEL	0.483146	0.283582	0.388235	0.380969	0	BOK	intron	1	EH38D3267786;EH38D5300786;EH38D3267785;EH38D5300785	dELS	BOK	0.0391721	-0.454546
2	242729336	242729336	1083	INS	0.258427	0.208955	0.252941	0.233097	0	GAL3ST2	intron	2
2	242742164	242744399	2236	DEL	0	0.00746269	0	0.0038209	0	GAL3ST2	CDS	2	EH38D5301186;EH38D6323548;EH38D3268036;EH38D5301189;EH38D5301187;EH38D5301188;EH38D5301192;EH38D6323547	pELS;dELS
2	242861392	243025473	164082	DEL	0	0.0447761	0.0294118	0.0229254	0	.	.	4	EH38D5301511;EH38D3268303;EH38D5301503;EH38D3268321;EH38D6323589;EH38D5301569;EH38D3268255;EH38D5301546;EH38D5301627;EH38D5301695;EH38D6323583;EH38D5301451;EH38D5301659;EH38D5301689;EH38D5301698;EH38D5301494;EH38D5301498;EH38D5301458;EH38D5301527;EH38D5301566;EH38D5301682;EH38D6323596;EH38D5301538;EH38D5301735;EH38D6323578;EH38D5301532;EH38D6323582;EH38D6323609;EH38D5301718;EH38D5301516;EH38D5301…	CA-CTCF;dELS;CA-H3K4me3;CA;TF;pELS;CA-TF	ENSG00000237940	0.0241224	1.34973210680873
2	242935605	242941894	6290	INV	0	0	0.00588235	0	0	.	.	2	EH38D5301597;EH38D5301603;EH38D6323602;EH38D5301600;EH38F0027841	dELS;CA;CA-CTCF	SNED1	0.00143316	3.57803181120653
2	243007001	243031800	24800	DEL	0	0	0.00588235	0	0	.	.	4	EH38F0064515;EH38D3268374;EH38D5301728;EH38D3268383;EH38F0076917;EH38D5301734;EH38D5301729;EH38D3268376;EH38D5301740;EH38D6323637;EH38D5301719;EH38D5301743;EH38D6323633;EH38D3268379;EH38D5301744;EH38D5301718;EH38D5301722;EH38D5301745;EH38D5301747;EH38D6323634;EH38D3268371;EH38D6323638;EH38F0064514;EH38D5301723;EH38F0082005;EH38F0064516;EH38D5301726;EH38D5301724;EH38D5301717;EH38D5301727;EH38D5301…	TF;dELS;pELS;CA;PLS
3	159783	164800	5018	DEL	0	0	0.00588235	0	0	.	.	2	EH38D5419730;EH38D3384855	dELS;CA-CTCF
3	228765	234412	5648	DEL	0.337079	0.238806	0.352941	0.286763	0	.	.	1	EH38D5419760;EH38D5419761	dELS
3	763001	914700	151700	DUP	0	0	0.00588235	0	0	.	.	2	EH38D3385279;EH38D3385275;EH38F0030699;EH38D5419996;EH38D3385266;EH38D3385263;EH38D5419974;EH38D3385320;EH38D5419971;EH38D3385305;EH38D3385261;EH38D3385290;EH38D5420001;EH38D3385256;EH38D3385259;EH38D3385253;EH38D3385277;EH38D5419995;EH38D3385257;EH38F0030701;EH38D5419986;EH38D3385319;EH38D3385317;EH38D3385316;EH38D5419958;EH38D3385301;EH38D3385282;EH38D3385302;EH38D5419969;EH38D3385310;EH38D5419…	CA;CA-CTCF;TF;dELS;CA-H3K4me3;CA-TF;pELS
3	784501	797500	13000	DEL	0.00561798	0	0	0.00274157	0	.	.	2	EH38D5419964;EH38D3385266;EH38F0030700;EH38D3385268;EH38D3385269	dELS;TF
3	1085001	1097100	12100	DUP	0	0	0.00588235	0	0	.	.	2	EH38D3385426;EH38D3385423;EH38D5420049;EH38D5420048;EH38F0030704	CA-CTCF;dELS;TF
3	1203401	1277200	73800	DUP	0.00561798	0	0	0.00274157	0	CNTN6	CDS	2	EH38D5420103;EH38D3385507;EH38D5420109;EH38D3385537;EH38D5420114;EH38D5420088;EH38D3385529;EH38D3385539;EH38D5420102;EH38D3385532;EH38D5420108;EH38D5420090;EH38D3385516;EH38D3385500;EH38D5420105;EH38D5420096;EH38D6345641;EH38D5420085;EH38D5420098;EH38D5420110;EH38D5420112;EH38D6345642;EH38D3385512;EH38D3385509;EH38D5420101;EH38D3385531;EH38D5420099;EH38D5420091;EH38D1204151;EH38D3385506;EH38D3385…	CA;CA-CTCF;dELS;CA-H3K4me3;TF
3	1216886	1217449	564	DUP	0	0.0357143	0	0.0182857	0.00445875	CNTN6	intron	2
3	1289401	1318900	29500	DUP	0.00561798	0	0	0.00274157	0	CNTN6	intron	2	EH38D3385562;EH38D6345649;EH38D5420118;EH38D6345650;EH38D3385551;EH38D6345647;EH38D3385561;EH38D3385555;EH38D5420117;EH38D5420126;EH38D3385547;EH38D3385567;EH38D5420116;EH38D3385569;EH38D3385552;EH38D5420121;EH38D3385548;EH38D3385563;EH38D3385568;EH38D5420120;EH38D3385559;EH38D5420124;EH38D3385558	CA-CTCF;CA;dELS
3	1750801	1836100	85300	DUP	0	0	0.00588235	0	0	.	.	2	EH38D5420289;EH38D3385819;EH38D3385804;EH38D5420304;EH38D3385830;EH38D5420294;EH38D3385821;EH38F0030715;EH38D5420301;EH38D6345685;EH38D3385805;EH38D3385827;EH38D5420290;EH38D5420307;EH38D5420306;EH38D3385836;EH38D3385818;EH38D5420295;EH38D3385809;EH38D5420311;EH38D5420310;EH38D5420308;EH38D3385834;EH38D6345687;EH38D3385806;EH38D3385828;EH38D5420291;EH38D5420288;EH38D3385813;EH38D1204465;EH38D3385…	dELS;CA;TF;CA-CTCF;CA-H3K4me3
3	1782201	1788531	6331	DEL	0	0.00746269	0	0.0038209	0	.	.	2	EH38D3385821	CA
3	1836701	2078600	241900	DUP	0	0	0.00588235	0	0	.	.	2	EH38D6345694;EH38D3385851;EH38D3385852;EH38D5420353;EH38D3385945;EH38F0030723;EH38F0030716;EH38D3385884;EH38D3385857;EH38D5420359;EH38D3385924;EH38D3385929;EH38D3385864;EH38D5420364;EH38D3385902;EH38F0030719;EH38D3385907;EH38D3385881;EH38D3385935;EH38D3385867;EH38D3385853;EH38D3385856;EH38D5420339;EH38D5420376;EH38D3385858;EH38F0030720;EH38D3385959;EH38D3385865;EH38D3385944;EH38D3385922;EH38D3385…	dELS;CA;CA-CTCF;CA-TF;TF;CA-H3K4me3;PLS
3	1974750	1978087	3338	DEL	0	0.00746269	0	0.0038209	0	.	.	2
3	1987334	1988126	793	DEL	0.0402299	0	0.0120482	0.0196322	0	.	.	1	EH38F0030721	TF
3	2311934	2312773	840	DUP	0.00561798	0.0234375	0.0185185	0.0147416	0	CNTN4	intron	2
3	2358183	2359638	1456	DEL	0.00568182	0	0	0.00277273	0	CNTN4	intron	4	EH38D5420468	CA-H3K4me3
3	2630301	2775400	145100	DEL	0	0	0.00588235	0	0	CNTN4	intron	4	EH38D3386281;EH38D3386307;EH38D3386264;EH38D3386290;EH38D5420597;EH38D3386316;EH38D3386340;EH38F0030735;EH38D3386306;EH38F0065849;EH38D5420583;EH38F0030737;EH38D3386265;EH38D3386335;EH38D5420571;EH38D5420569;EH38D3386330;EH38D3386298;EH38D3386339;EH38D3386288;EH38D3386267;EH38D3386299;EH38D5420611;EH38D6345759;EH38D3386334;EH38D3386324;EH38D3386271;EH38D3386273;EH38D3386256;EH38D3386317;EH38D3386…	CA;dELS;CA-CTCF;TF;CA-H3K4me3;CA-TF	IL5RA	0.015732	-2.97414
3	2668116	2669242	1127	INV	0	0	0.00588235	0	0	CNTN4	intron	2
3	2677401	2687600	10200	DEL	0.00561798	0	0	0.00274157	0	CNTN4	intron	4	EH38D5420579;EH38D5420577;EH38D3386281;EH38D3386280;EH38F0030736	CA;dELS;TF
3	2763344	2766629	3286	DEL	0	0.00746269	0	0.0038209	0	CNTN4	intron	4	EH38D3386334;EH38D3386335;EH38D5420608	dELS;CA
3	2877474	2879783	2310	DEL	0.00561798	0	0	0.00274157	0	CNTN4	intron	4	EH38D3386407;EH38D3386408	dELS
3	3469084	3469370	287	DEL	0.00625	0	0	0.00305	0	.	.	2
3	3481045	3483340	2296	DEL	0.365169	0.0373134	0.194118	0.197307	0	.	.	1
3	3608036	3608270	235	DEL	0	0	0.0126582	0	3.46945e-17	.	.	2
3	4114001	4127100	13100	DEL	0.00561798	0	0	0.00274157	0	.	.	4	EH38D3387290;EH38D3387284;EH38D3387288;EH38D3387285;EH38D5421151;EH38F0030756;EH38D5421153;EH38D3387283;EH38D3387287;EH38D5421150	CA;dELS;CA-TF;TF;CA-CTCF
3	4120401	4174200	53800	DEL	0.011236	0	0	0.00548315	0	.	.	4	EH38D3387290;EH38D6345862;EH38D5421151;EH38F0030756;EH38D3387303;EH38D5421159;EH38D5421158;EH38D6345864;EH38D3387283;EH38D3387299;EH38D3387300;EH38D3387311;EH38D3387287;EH38D3387294;EH38D5421167;EH38D3387288;EH38D3387293;EH38D5421164;EH38D3387284;EH38D3387297;EH38D3387285;EH38D3387298;EH38D3387307;EH38D5421168;EH38D3387308;EH38D5421153;EH38D5421154	CA;dELS;TF;CA-TF;CA-CTCF
3	4145601	4179700	34100	DEL	0.011236	0	0	0.00548315	0	.	.	2	EH38D5421167;EH38D5421164;EH38D5421158;EH38D6345864;EH38D3387303;EH38D5421159;EH38D3387307;EH38D5421168;EH38D3387308;EH38D3387299;EH38D3387300;EH38D3387311	CA-CTCF;dELS;CA;CA-TF
3	4164849	4165003	155	DEL	0	0	0.00641026	0	0	.	.	2
3	4183454	4184565	1112	DEL	0	0	0.00609756	0	0	.	.	2	EH38D5421173	dELS
3	4211801	4434000	222200	DUP	0	0	0.00588235	0	0	SETMAR,SUMF1	CDS	4	EH38D5421237;EH38D5421252;EH38D3387404;EH38D3387484;EH38D5421220;EH38D3387351;EH38D5421266;EH38D5421234;EH38D5421293;EH38D5421272;EH38D3387438;EH38D5421195;EH38D3387458;EH38D3387486;EH38D5421291;EH38D3387414;EH38D3387465;EH38D3387391;EH38D3387453;EH38D5421290;EH38D5421289;EH38D3387385;EH38D5421248;EH38D5421295;EH38D5421196;EH38D5421254;EH38F0030757;EH38D3387441;EH38D5421224;EH38D3387357;EH38D5421…	CA;pELS;dELS;CA-CTCF;PLS;TF;CA-TF;CA-H3K4me3	SUMF1	0.0221643	2.62664687846009
3	4240151	4282150	42000	DEL	0.011236	0	0	0.00548315	0	.	.	4	EH38D3387380;EH38D3387363;EH38D3387385;EH38D3387368;EH38D3387379;EH38D5421199;EH38D5421207;EH38D5421196;EH38D5421214;EH38D3387367;EH38D5421201;EH38D5421209;EH38D5421212;EH38D5421210;EH38D5421206;EH38D5421203;EH38D5421205;EH38F0030758;EH38F0030757;EH38D5421208;EH38D5421217;EH38D3387369;EH38D3387370;EH38F0065853;EH38D5421198;EH38D5421202;EH38D3387377;EH38D5421215;EH38D3387382	dELS;CA-H3K4me3;CA;CA-TF;TF;CA-CTCF
3	4435601	4497100	61500	DUP	0	0	0.00588235	0	0	SUMF1	CDS	4	EH38D3387547;EH38D5421328;EH38D3387516;EH38D3387522;EH38D5421312;EH38D5421301;EH38D3387558;EH38D3387504;EH38D3387496;EH38D5421316;EH38D5421320;EH38D3387498;EH38D5421309;EH38D6345885;EH38D5421321;EH38D5421305;EH38D5421318;EH38D3387557;EH38D3387509;EH38D5421314;EH38D5421304;EH38D3387561;EH38D5421315;EH38D5421308;EH38D5421303;EH38D5421302;EH38D3387505;EH38D3387507;EH38D5421327;EH38D3387506;EH38D3387…	dELS;CA;CA-H3K4me3;pELS;CA-CTCF;TF	SUMF1	0.0221643	2.62664687846009
3	4499001	4521900	22900	DUP	0	0	0.00588235	0	0	SUMF1	CDS	4	EH38D3387584;EH38D6345889;EH38D5421363;EH38D3387567;EH38D5421347;EH38D3387569;EH38D3387578;EH38D3387565;EH38D5421352;EH38F0030764;EH38D3387586;EH38D3387566;EH38F0077645;EH38D5421349;EH38D6345890;EH38D5421366;EH38D6345891;EH38D5421345;EH38D5421354;EH38D3387575;EH38D5421364;EH38D5421362;EH38D5421346;EH38D5421358;EH38D5421348	dELS;pELS;CA-H3K4me3;PLS;TF;CA-CTCF;CA	SUMF1	0.0221643	2.62664687846009
3	4526801	4577200	50400	DUP	0	0	0.00588235	0	0	ITPR1	CDS	4	EH38D5421391;EH38D3387599;EH38D5421397;EH38D5421412;EH38D5421371;EH38D5421376;EH38D5421398;EH38D3387619;EH38D3387648;EH38D5421394;EH38F0030766;EH38D3387634;EH38D3387604;EH38D5421405;EH38D3387609;EH38D3387641;EH38D5421392;EH38D5421399;EH38D5421414;EH38D5421387;EH38D3387622;EH38D3387587;EH38D5421407;EH38F0065855;EH38D3387620;EH38D3387632;EH38D3387608;EH38D5421382;EH38D6345894;EH38D3387626;EH38D3387…	pELS;dELS;CA;TF;PLS	SUMF1	0.0221643	2.62664687846009
3	4975624	4978948	3325	DEL	0	0.00746269	0	0.0038209	0	.	.	2	EH38D3388081;EH38D3388078;EH38D3388079	CA-TF;dELS
3	5072814	5076221	3408	DEL	0	0	0.0060241	0	0	.	.	2	EH38F0065861;EH38F0030787;EH38D5421800;EH38D3388214	TF;dELS	SUMF1	0.0221643	-2.63814
3	5112801	5115300	2500	DEL	0	0.00746269	0	0.0038209	0	.	.	2	EH38F0065863;EH38D5421835;EH38D5421837	TF;dELS
3	5273931	5273931	2117	INS	0.011236	0.0746269	0.0588235	0.0436921	0	.	.	2
3	5370801	5384300	13500	DUP	0	0.00746269	0	0.0038209	0	.	.	2	EH38F0077651;EH38D5422054;EH38D3388517;EH38D5422049;EH38D5422050;EH38D3388516;EH38D3388518;EH38D5422052;EH38D3388520;EH38D5422057;EH38D5422056;EH38D3388523;EH38D3388514;EH38D3388522;EH38D5422058	TF;CA-CTCF;dELS;CA
3	5397542	5406046	8505	DEL	0	0.00746269	0	0.0038209	0	.	.	2	EH38D5422067;EH38D3388542;EH38D5422068;EH38D5422066	CA-H3K4me3;CA;CA-CTCF
3	5535394	5539281	3888	DEL	0.292135	0.174242	0.170588	0.231774	0	.	.	1	EH38D5422119;EH38D5422121;EH38D3388625;EH38D5422120	CA;dELS;CA-TF
3	5747701	5845100	97400	DEL	0	0.00746269	0	0.0038209	0	.	.	2	EH38D3388778;EH38D5422230;EH38D3388757;EH38D5422236;EH38F0030808;EH38D5422212;EH38D3388809;EH38D3388774;EH38D5422218;EH38D3388748;EH38D3388751;EH38D3388798;EH38D5422224;EH38D3388790;EH38D5422206;EH38F0030810;EH38F0065872;EH38D3388813;EH38D3388764;EH38D3388765;EH38D5422221;EH38D3388786;EH38D5422234;EH38D3388758;EH38D3388793;EH38D5422220;EH38D3388782;EH38F0030809;EH38D3388797;EH38D5422217;EH38F0065…	CA;dELS;TF;CA-H3K4me3;CA-CTCF;CA-TF
3	6135389	6136846	1458	DEL	0.00561798	0	0	0.00274157	0	.	.	2	EH38D5422340;EH38D5422338;EH38D3388976	CA-CTCF;CA
3	6317951	6337100	19150	DUP	0	0.0149254	0	0.00764179	0	.	.	2	EH38D3389099;EH38D3389098;EH38D3389102;EH38D3389092;EH38D3389095;EH38D5422389;EH38D3389105;EH38D3389101;EH38D5422390;EH38D3389100;EH38D3389103;EH38D3389104;EH38D3389096	dELS;CA-H3K4me3;CA;CA-CTCF
3	6474068	6478251	4184	DEL	0	0.00746269	0	0.0038209	0	.	.	2	EH38D3389167;EH38D3389166	CA;CA-CTCF
3	6594365	6595218	854	DEL	0	0.00746269	0	0.0038209	0	.	.	2
3	6649610	6654808	5199	DEL	0.011236	0.0909091	0.0595238	0.0520286	0	.	.	1	EH38D3389256;EH38D5422490	CA-CTCF;CA-TF
3	7368447	7372642	4196	DEL	0.00561798	0	0	0.00274157	0	GRM7	intron	4	EH38D3389666;EH38D3389665	CA
3	7400009	7400688	680	INV	0	0.00769231	0	0.00393846	0	GRM7	intron	2	EH38D3389686;EH38D3389687	CA
3	7400636	7402118	1483	DEL	0	0.0597015	0.0411765	0.0305672	0	GRM7	intron	4	EH38D3389687	CA
3	7711553	7711754	202	DEL	0	0.0078125	0	0.004	0	GRM7	intron	4	EH38D5422822	dELS
3	7821262	7821262	426	INS	0.741573	0.641791	0.7	0.690485	0	.	.	2	EH38D5422864	dELS
3	7905946	7906150	205	DEL	0.0487805	0.314516	0.179487	0.184837	0	.	.	2
3	8054564	8058100	3537	DEL	0	0	0.00595238	0	0	.	.	2	EH38D3390140;EH38D3390141;EH38D3390139	dELS;CA-H3K4me3
3	8264239	8267211	2973	DEL	0.00561798	0	0.00588235	0.00274157	0	.	.	2	EH38D3390277;EH38D3390278;EH38D3390279	CA-CTCF;CA
3	8325634	8326812	1179	DEL	0.224719	0.25	0.235294	0.237663	0	.	.	1	EH38D5423011	CA-CTCF
3	8601108	8601812	705	mCNV	0.0795455	0.253731	0.148148	0.168729	NA	LMCD1	intron	2	EH38D5423176	dELS
3	8717501	8729000	11500	DEL	0.00561798	0	0	0.00274157	0	.	.	4	EH38D3390746;EH38D5423298;EH38D5423310;EH38D5423301;EH38D5423299;EH38D5423307;EH38D5423297;EH38D5423309;EH38D5423295;EH38D5423303;EH38D5423308;EH38D5423306;EH38D5423304;EH38D5423305	pELS;dELS;CA-TF;PLS
3	9359850	9369125	9276	DEL	0	0	0.00588235	0	0	.	.	4	EH38D5423811;EH38D3391384;EH38F0030878;EH38D5423810;EH38D3391382;EH38D5423809	CA;dELS;TF	IL17RE;TTLL3;RP11-438J1.1	0.002481236;0.03272703;0.03835627	-3.33993
3	9560875	9563339	2465	DEL	0	0.00746269	0	0.0038209	0	LHFPL4	intron	2
3	9618499	9623333	4835	DEL	0	0	0.00588235	0	0	.	.	2
3	9625514	9626232	719	INV	0.00561798	0	0	0.00274157	0	.	.	2	EH38D5423981;EH38D3391590	dELS
3	9921107	9930045	8939	DEL	0.0168539	0	0	0.00822472	0	CIDEC	3'UTR	4	EH38D5424332;EH38D5424333;EH38D5424329;EH38D3391839;EH38F0030899;EH38D3391836;EH38D3391843;EH38D5424326;EH38D5424325;EH38D5424328;EH38D5424334;EH38D5424338	dELS;TF;pELS;CA
3	9942548	9947464	4917	DEL	0.00561798	0	0	0.00274157	0	IL17RE	CDS	4	EH38D5424360;EH38D5424361;EH38D5424362;EH38D3391865;EH38D5424356;EH38D5424359;EH38D5424357;EH38D5424358;EH38D3391863	pELS;TF;PLS
3	10170172	10171382	1211	DEL	0	0	0.00694444	0	0	.	.	2
3	10218471	10222743	4273	DEL	0.0337079	0	0	0.0164494	0.0047405	IRAK2	CDS	2	EH38D5424633;EH38D5424630;EH38D5424629;EH38D5424632;EH38D5424631	dELS
3	10273634	10281284	7651	DEL	0.011236	0	0	0.00548315	0	IRAK2	CDS	4	EH38D6346502;EH38D6346503;EH38D5424703;EH38D5424698;EH38F0030907;EH38D5424704;EH38D5424700;EH38D5424695;EH38D5424699	TF;dELS
3	10766501	10775200	8700	DEL	0.00561798	0	0	0.00274157	0	.	.	2	EH38D5425362;EH38D5425368;EH38D5425365;EH38F0030916;EH38D5425367;EH38D5425366	CA-TF;dELS;CA;TF
3	10991774	10992275	502	DEL	0.174699	0	0.0914634	0.085253	0	.	.	4	EH38D6346751	TF
3	11108284	11111883	3600	DEL	0.269663	0.0597015	0.152941	0.162163	0	.	.	1	EH38D3392899;EH38D3392900	CA
3	11260313	11264808	4496	DEL	0	0	0.00588235	0	0	HRH1	intron	2	EH38D5425827;EH38D6346817;EH38D3393046;EH38D3393043;EH38D3393045	dELS
3	11410124	11414741	4618	DEL	0	0.0373134	0.0117647	0.0191045	0	ATG7	intron	1	EH38D3393185;EH38D3393187;EH38D5425926;EH38D5425925	dELS
3	11645704	11646770	1067	DEL	0.126582	0.222222	0.214286	0.17555	0	VGLL4	3'UTR	4	EH38D3393452;EH38D5426156	pELS;PLS	ENSG00000271716	0.0389794	0.551578766698688
3	11752357	11757559	5203	DEL	0.00561798	0	0	0.00274157	0	VGLL4	intron	2	EH38D5426259;EH38D3393583;EH38D3393582;EH38D3393580;EH38D3393584	dELS;CA-H3K4me3
3	11782246	11784276	2031	DEL	0	0.0298507	0.0125	0.0152836	0	.	.	1
3	12795001	12812000	17000	DUP	0	0	0.00588235	0	0	TMEM40	CDS	2	EH38D5427000;EH38D5427016;EH38D5426998;EH38D5426994;EH38D3394550;EH38F0030961;EH38D5427015;EH38D5427008;EH38D3394546;EH38D5427014;EH38D5427007;EH38D3394542;EH38D5427001;EH38D5426995;EH38D5427002;EH38D5427011;EH38D5426996;EH38D3394548;EH38D5426997;EH38D3394547;EH38D5426999;EH38F0065922;EH38D5427003	pELS;CA-H3K4me3;dELS;TF;PLS
3	12904001	12914600	10600	DEL	0	0.00746269	0	0.0038209	0	.	.	2	EH38D6346999;EH38D3394659;EH38D5427152;EH38D3394667;EH38D6346997;EH38D5427144;EH38D5427150;EH38D5427142;EH38D5427151;EH38D5427145;EH38D5427148;EH38D6347000	dELS;CA;TF
3	12910621	12917764	7144	DEL	0	0.00746269	0	0.0038209	0	.	.	2	EH38D6347007;EH38D5427152;EH38D3394667;EH38F0065927;EH38D5427150;EH38D5427151;EH38D5427148;EH38D6347000;EH38D6347008;EH38D5427153	CA-H3K4me3;CA;dELS;CA-CTCF
3	13141435	13142582	1148	DEL	0	0.0447761	0.0294118	0.0229254	0	.	.	1	EH38D5427568	dELS
3	13332567	13339368	6802	DEL	0	0	0.00588235	0	0	.	.	2	EH38D5427950;EH38D5427947;EH38D5427957;EH38D3395204;EH38D5427958;EH38D5427959;EH38D3395203;EH38D5427955	dELS;CA;CA-CTCF
3	13681182	13682272	1091	DEL	0.011236	0.149254	0.0714286	0.0819011	0	.	.	1	EH38D3395604;EH38D6347257	dELS;CA-CTCF
3	14620642	14622360	1719	DEL	0	0	0.00588235	0	0	.	.	2
3	14749801	14760300	10500	DEL	0	0	0.00588235	0	0	C3orf20	CDS	2	EH38D6347507;EH38D5429799;EH38D3396672;EH38D5429798;EH38D3396671	dELS	COLQ	7.073393e-05	-4.36733
3	14809601	14811013	1413	DEL	0.00568182	0	0	0.00277273	0	C3orf20	intron	4	EH38D6347515;EH38D3396721;EH38D3396720;EH38D5429846	pELS
3	15595923	15597176	1254	DEL	0	0	0.0060241	0	0	.	.	2
3	15635558	15637370	1813	DEL	0	0	0.00588235	0	0	HACL1	intron	2
3	15779030	15779030	294	INS	0.949438	0.656716	0.764706	0.799565	0	ANKRD28	intron	2
3	15845157	15846742	1586	DEL	0.613636	0.1	0.181818	0.350655	0.0581594	ANKRD28	intron	4	EH38D5430771;EH38D3397716;EH38D3397718;EH38F0077704	dELS	ANKRD28	0.0139877	-0.636851
3	16044817	16052108	7292	DEL	0	0.00746269	0	0.0038209	0	.	.	2	EH38D3397857;EH38D3397855;EH38D3397860;EH38D3397859	CA;CA-CTCF
3	16154201	16159563	5363	DEL	0	0.0149254	0	0.00764179	0	.	.	2	EH38D3397971;EH38D5430937;EH38D3397970;EH38D3397974;EH38D3397975;EH38D3397969;EH38D3397973;EH38D3397968	dELS
3	16239408	16241210	1803	DEL	0.224719	0.201493	0.208333	0.212827	0	GALNT15	intron	1	EH38D5431005;EH38D3398057;EH38D3398059;EH38D3398060	dELS
3	16404301	16417600	13300	DUP	0.00574713	0	0	0.0028046	0	RFTN1	CDS	2	EH38D5431178;EH38D5431174;EH38D6347747;EH38D5431165;EH38D3398241;EH38F0077709;EH38D5431177;EH38D5431160;EH38D5431172;EH38D3398250;EH38D5431163;EH38D5431170;EH38D5431169;EH38D5431173;EH38D6347748;EH38D3398244;EH38D5431171;EH38D5431158;EH38D3398252;EH38D3398249;EH38D3398267;EH38D5431175;EH38D3398242;EH38D5431161;EH38D5431168;EH38D5431162;EH38D6347746;EH38D5431167;EH38D5431166;EH38D6347745;EH38D3398…	dELS;pELS;TF
3	17540863	17545770	4908	DEL	0.0337079	0.0223881	0.0297619	0.0279121	0	TBC1D5	intron	1	EH38D3399328;EH38D5431943;EH38F0031062;EH38D5431944	CA;TF;CA-TF
3	17545687	17545687	506	INS	1	1	1	1	0	TBC1D5	intron	2
3	18729953	18730778	826	DEL	0.0930233	0.0833333	0.0844156	0.088062	0	.	.	1
3	18910201	19211800	301600	DUP	0	0	0.00588235	0	0	KCNH8	CDS	2	EH38D5432674;EH38D6347987;EH38D5432695;EH38D5432668;EH38D3400590;EH38D3400568;EH38D3400566;EH38D3400567;EH38D3400597;EH38F0031100;EH38D5432744;EH38D5432686;EH38D5432660;EH38D3400589;EH38D3400521;EH38D3400527;EH38D3400596;EH38F0031104;EH38D6347982;EH38D3400564;EH38D5432688;EH38D5432659;EH38D5432651;EH38D3400582;EH38D3400599;EH38D3400506;EH38D3400616;EH38D5432658;EH38D5432730;EH38F0065981;EH38D3400…	CA-CTCF;CA;dELS;CA-TF;TF;CA-H3K4me3;PLS;pELS
3	18976001	19002600	26600	DEL	0.00561798	0	0	0.00274157	0	.	.	2	EH38D5432674;EH38D3400517;EH38D3400521;EH38D3400518;EH38D5432673	CA-CTCF;dELS;CA;CA-H3K4me3
3	19212601	19300100	87500	DUP	0	0	0.00588235	0	0	KCNH8	CDS	2	EH38D5432776;EH38D3400684;EH38D5432786;EH38D5432791;EH38D5432767;EH38D6347993;EH38D3400693;EH38D5432800;EH38D3400703;EH38D5432796;EH38D3400664;EH38D6348001;EH38D3400648;EH38F0065982;EH38D5432773;EH38D3400666;EH38D3400679;EH38D3400685;EH38D3400673;EH38D5432787;EH38D5432804;EH38D3400668;EH38D5432784;EH38D3400670;EH38D5432783;EH38D5432792;EH38F0031106;EH38D5432768;EH38D5432794;EH38D5432798;EH38D5432…	dELS;CA;CA-H3K4me3;CA-CTCF;TF
3	19302501	19568200	265700	DUP	0	0	0.00588235	0	0	KCNH8	CDS	2	EH38D5432866;EH38D5432826;EH38D5432838;EH38D5432862;EH38D3400824;EH38D3400747;EH38D5432850;EH38D3400798;EH38D3400802;EH38F0031110;EH38D3400724;EH38D3400752;EH38D3400799;EH38D5432860;EH38D3400770;EH38D5432846;EH38D5432861;EH38D3400714;EH38D3400761;EH38D3400774;EH38D5432839;EH38D3400726;EH38D3400826;EH38D3400737;EH38D3400757;EH38D3400800;EH38D3400806;EH38D3400769;EH38D5432857;EH38D3400781;EH38D3400…	CA-CTCF;dELS;CA;pELS;CA-H3K4me3;TF
3	19422699	19426604	3906	DEL	0	0.0149254	0	0.00764179	0	KCNH8	intron	2	EH38D3400760	dELS
3	20311408	20317740	6333	DEL	0.0842697	0.219697	0.123529	0.153608	0	.	.	1	EH38D3401275;EH38D3401273;EH38D3401274;EH38D3401276	dELS;CA-H3K4me3
3	20342980	20342980	4154	INS	0.646067	0.753731	0.735294	0.701191	0	.	.	2
3	20413451	20417345	3895	DEL	0	0.00746269	0	0.0038209	0	.	.	2	EH38D5433220;EH38D5433219	dELS;CA-CTCF
3	20583496	20585000	1505	DEL	0	0.00746269	0	0.0038209	0	.	.	2
3	20653871	20654260	390	DEL	0.0125	0	0.00704225	0.0061	0	.	.	1
3	20921792	20927222	5431	DEL	0	0	0.00588235	0	0	.	.	2	EH38D3401678	CA
3	20988433	20996177	7745	DEL	0.11236	0.00746269	0.0470588	0.0586524	0	.	.	1	EH38D3401723;EH38F0031142	CA-H3K4me3;TF
3	21068492	21068726	235	DEL	0.00625	0	0	0.00305	0	.	.	2
3	21193901	21241800	47900	DEL	0	0	0.00588235	0	0	.	.	2	EH38D3401845;EH38D3401851;EH38D5433485;EH38D3401854;EH38D5433481;EH38D3401850;EH38D3401839;EH38D3401827;EH38D5433482;EH38D5433484;EH38D5433480;EH38D3401843;EH38F0031147;EH38D3401846;EH38D5433486;EH38D3401826;EH38D5433479;EH38D3401825;EH38D3401842;EH38D3401833;EH38D3401841;EH38D3401853;EH38D3401831;EH38D5433487;EH38D3401852;EH38D3401837;EH38F0031148	CA;dELS;CA-CTCF;TF
3	21574668	21580735	6068	DEL	0	0	0.00588235	0	0	ZNF385D	intron	1	EH38D3402063;EH38D3402068;EH38D3402064;EH38D3402065;EH38D3402062	dELS;CA
3	21663053	21663357	305	DEL	0	0	0.00617284	0	0	ZNF385D	intron	2	EH38D5433640;EH38D3402129	dELS
3	21723658	21726008	2351	DEL	0.196629	0.0597015	0.108434	0.126522	0	ZNF385D	intron	1	EH38D6348160;EH38D5433661;EH38F0031153;EH38D3402180;EH38D3402179	dELS;TF
3	21756508	21757771	1264	DEL	0.011236	0	0.00588235	0.00548315	0	ZNF385D	intron	2	EH38F0031154	TF
3	22204901	22273700	68800	DEL	0.00561798	0	0	0.00274157	0	.	.	2	EH38D3402493;EH38D3402509;EH38D3402494;EH38D5433828;EH38D3402499;EH38D3402504;EH38F0031163;EH38D3402492;EH38D3402491;EH38F0031162;EH38D3402495;EH38D3402490;EH38D5433823;EH38D5433830;EH38D3402515;EH38D3402503;EH38D3402498;EH38D5433831;EH38D5433818;EH38F0031164;EH38D3402489;EH38D1219974;EH38D5433821;EH38D3402505;EH38D3402514;EH38D5433816;EH38D5433829	dELS;CA-H3K4me3;CA-CTCF;TF;CA
3	22279327	22286413	7087	DEL	0.0617978	0.00746269	0.0529412	0.0339782	0	.	.	1	EH38D3402522;EH38D5433834;EH38D5433833;EH38D3402523	CA-H3K4me3;CA-CTCF;dELS
3	22466557	22466557	376	INS	0.264045	0.216418	0.288235	0.23966	0	.	.	2
3	23233501	23234242	742	DEL	0	0.00746269	0	0.0038209	0	.	.	2
3	25174708	25175274	567	INV	0.00561798	0	0	0.00274157	0	RARB	intron	4	EH38D3404868	CA-H3K4me3
3	25527010	25528966	1957	DEL	0	0.00746269	0	0.0038209	0	RARB	intron	4	EH38D3405171;EH38D3405172;EH38D5435482	dELS
3	26450969	26452298	1330	DEL	0.303371	0.560606	0.417647	0.435075	0	.	.	1	EH38D3405824	TF	TOP2B	0.00801591	0.44109643280865
3	26585488	26588744	3257	DEL	0	0.0522388	0.0470588	0.0267463	0	.	.	1	EH38D3405891;EH38D5435964	CA-CTCF
3	27530574	27530574	6113	INS	0.151685	0.358209	0.264706	0.257425	0	.	.	2	EH38D3406491	dELS
3	27713506	27718348	4843	DEL	0.00561798	0	0	0.00274157	0	.	.	2	EH38D5436438;EH38D3406670;EH38D3406671;EH38D3406672;EH38D5436439	dELS
3	28227587	28228439	853	DEL	0	0	0.0060241	0	0	.	.	2	EH38D3407005;EH38D3407004	CA-CTCF;CA
3	28391201	28407700	16500	DEL	0.00561798	0	0	0.00274157	0	ZCWPW2	intron	2	EH38D3407128;EH38D6348644;EH38D3407127;EH38D5436717	CA-H3K4me3;CA;pELS
3	28639494	28644436	4943	DEL	0	0.00746269	0	0.0038209	0	.	.	2	EH38D3407225;EH38D5436790;EH38D3407224	CA;dELS
3	28669659	28671560	1902	DEL	0.00581395	0	0.0060241	0.00283721	0	.	.	1	EH38D5436804	CA-CTCF
3	28809969	28817808	7840	DEL	0	0.00746269	0.00588235	0.0038209	0	.	.	2	EH38D5436865;EH38D3407330;EH38D3407331	CA-H3K4me3;dELS
3	28950215	28950765	551	DEL	0.103448	0.00746269	0.0176471	0.0543037	0.0075101	.	.	1
3	29098418	29102350	3933	INV	0	0	0.00588235	0	0	.	.	2	EH38D3407522;EH38D3407524	dELS;CA
3	29755666	29755666	729	INS	0.011236	0.0447761	0.0176471	0.0284085	0	RBMS3	intron	2
3	30288401	30310700	22300	DEL	0	0.00746269	0	0.0038209	0	.	.	2	EH38D5437579;EH38D5437591;EH38F0066029;EH38D5437584;EH38D3408520;EH38D3408524;EH38D5437587;EH38D5437582;EH38D5437588;EH38D5437590;EH38D3408516;EH38D5437592;EH38D5437596;EH38D5437580;EH38D5437583;EH38D6348781;EH38D3408539;EH38F0031331;EH38D3408515;EH38D3408522;EH38D3408537;EH38D3408540;EH38D5437593;EH38D5437589;EH38D5437585;EH38D5437581	dELS;CA;TF;CA-CTCF
3	30451401	30464600	13200	DEL	0	0.00746269	0	0.0038209	0	.	.	2	EH38D3408686;EH38D5437673;EH38D5437676;EH38D5437675;EH38D3408682;EH38D3408689;EH38D5437674	dELS;CA-H3K4me3;CA-CTCF
3	30879701	30995700	116000	mCNV	0	0.0149254	0	0.00764179	NA	GADL1	CDS	2	EH38D5437980;EH38D5438006;EH38D3409173;EH38D5437981;EH38D3409180;EH38D5437994;EH38D3409202;EH38D3409224;EH38D3409256;EH38D3409235;EH38D5437983;EH38D5438014;EH38D3409246;EH38D5437985;EH38D5437991;EH38D3409200;EH38D3409236;EH38D5437976;EH38D5437986;EH38D3409261;EH38D5437990;EH38D3409263;EH38D3409195;EH38D5437996;EH38D5437987;EH38D3409207;EH38D3409194;EH38D3409237;EH38D3409260;EH38D3409212;EH38D3409…	dELS;CA;CA-H3K4me3;pELS;CA-CTCF;PLS;TF
3	31109437	31109758	322	DEL	0.0304878	0.0373134	0.0454545	0.0339825	0	.	.	1
3	31151301	31177200	25900	DUP	0	0	0.00588235	0	0	.	.	2	EH38D3409404;EH38D5438093;EH38D3409405;EH38D5438094;EH38D3409422;EH38D5438095;EH38D5438097;EH38D5438092;EH38D3409424;EH38D5438099;EH38D5438091;EH38D5438101;EH38D3409417;EH38D5438100;EH38D3409410;EH38D3409428;EH38D3409418;EH38D3409426	CA-CTCF;TF;CA;dELS
3	31861932	31864619	2688	DEL	0	0	0.00588235	0	0	OSBPL10	intron	2	EH38D5438514	CA-TF
3	32102048	32107885	5838	DEL	0.47191	0.723881	0.652941	0.600919	0	.	.	1	EH38D5438653;EH38D5438655;EH38D5438654;EH38D5438657;EH38D5438656	CA;pELS;dELS
3	32153718	32153875	158	DEL	0.662791	0.330508	0.467949	0.492662	0	GPD1L	intron	4
3	32338938	32339830	893	DEL	0	0.0223881	0.00595238	0.0114627	0	CMTM8	intron	1	EH38D5438812	dELS	GLB1;SUSD5	0.01623672;0.04076338	-2.83816
3	32392001	32579200	187200	DUP	0	0.00746269	0	0.0038209	0	CMTM8,CMTM7,CMTM6,DYNC1LI1	CDS	2	EH38D3410739;EH38D5439009;EH38D3410833;EH38D5438894;EH38D3410748;EH38D6348936;EH38D5438861;EH38D5438916;EH38D5438940;EH38D3410844;EH38D5438978;EH38D5438965;EH38D5439005;EH38D5439030;EH38D5438862;EH38D5438928;EH38D3410679;EH38D5438970;EH38D3410798;EH38D5438847;EH38D5438878;EH38D3410738;EH38D3410713;EH38D5438908;EH38D3410766;EH38D5438939;EH38D3410676;EH38D3410681;EH38D6348956;EH38D3410802;EH38D5438…	dELS;pELS;CA-CTCF;CA-TF;TF;PLS;CA;CA-H3K4me3
3	32579801	32948100	368300	DUP	0	0.00746269	0	0.0038209	0	DYNC1LI1,CNOT10,TRIM71	CDS	4	EH38D3410942;EH38D5439111;EH38D3411130;EH38D3411038;EH38D5439251;EH38D5439054;EH38F0066059;EH38D3411115;EH38D3411047;EH38D5439256;EH38D5439109;EH38D5439212;EH38D5439304;EH38D5439169;EH38D5439238;EH38D3410851;EH38D3410888;EH38D5439306;EH38D3411107;EH38D5439265;EH38D5439224;EH38D3410950;EH38D5439170;EH38D3411061;EH38D5439274;EH38D5439120;EH38D5439254;EH38D5439292;EH38D3411122;EH38D3411106;EH38D3410…	CA;dELS;TF;pELS;CA-CTCF;PLS;CA-TF;CA-H3K4me3
3	32948701	33567100	618400	DUP	0	0.00746269	0	0.0038209	0	CCR4,GLB1,TMPPE,CRTAP,SUSD5,FBXL2,UBP1,CLASP2	CDS	5	EH38D5439470;EH38D5439723;EH38D3411384;EH38D5439625;EH38D5439417;EH38D5439430;EH38D5439544;EH38D3411230;EH38D5439503;EH38D5439556;EH38F0066064;EH38D5439422;EH38D3411395;EH38D3411305;EH38D3411595;EH38D3411511;EH38D3411302;EH38D5439378;EH38D3411528;EH38D5439487;EH38D5439501;EH38D5439445;EH38D5439683;EH38D5439423;EH38D3411526;EH38D5439463;EH38D5439516;EH38D3411531;EH38D5439678;EH38D5439386;EH38D3411…	dELS;CA;CA-TF;pELS;CA-H3K4me3;CA-CTCF;TF;PLS
3	33820389	33828800	8412	DEL	0	0.00746269	0	0.0038209	0	.	.	2	EH38D3411870;EH38D5439863;EH38D5439861;EH38D5439864;EH38D3411872	dELS;CA-CTCF
3	34859778	34859778	189	INS	0.758427	0.708955	0.741176	0.733097	0	.	.	2
3	35072070	35077855	5786	DEL	0.00561798	0	0	0.00274157	0	.	.	2	EH38D3412710;EH38D3412711	CA-CTCF;CA
3	35097851	35109000	11150	DUP	0	0	0.0117647	0	0	.	.	2	EH38D6349173;EH38D3412725;EH38D5440358;EH38D3412723;EH38D5440355;EH38D3412722;EH38D5440361	TF;CA;CA-H3K4me3
3	35318988	35323151	4164	DEL	0	0	0.00588235	0	0	.	.	2	EH38D3412817	dELS
3	35352488	35355622	3135	DEL	0.00568182	0	0	0.00277273	0	.	.	2
3	35960601	36028100	67500	DUP	0	0	0.00588235	0	0	.	.	2	EH38D3413301;EH38D5440694;EH38D5440695;EH38D3413294;EH38D3413319;EH38D3413321;EH38D5440687;EH38D3413292;EH38D3413310;EH38D3413293;EH38D3413291;EH38D3413314;EH38D6349232;EH38D3413313;EH38D5440703;EH38D3413285;EH38D3413318;EH38D5440700;EH38D3413320;EH38D3413325;EH38D3413327;EH38D3413298;EH38D3413287;EH38D3413296;EH38D3413297;EH38D3413317;EH38D5440696;EH38D3413303;EH38D3413280;EH38D5440686;EH38D5440…	CA-TF;dELS;CA;CA-CTCF;CA-H3K4me3
3	35972901	35977467	4567	DEL	0	0.00746269	0.00588235	0.0038209	0	.	.	2	EH38D3413285;EH38D3413287;EH38D3413286	dELS
3	36030401	36088900	58500	DUP	0	0	0.00588235	0	0	.	.	2	EH38D5440717;EH38D3413335;EH38D3413338;EH38D3413333;EH38D3413348;EH38D3413341;EH38D5440719;EH38D3413343;EH38D3413334;EH38D3413330;EH38D5440712;EH38D5440716;EH38D3413332;EH38D5440709;EH38D5440718;EH38D3413342;EH38D5440720	CA-TF;CA-H3K4me3;dELS;CA;CA-CTCF
3	36057074	36057559	486	DEL	0	0.0378788	0.0189873	0.0193939	0	.	.	1
3	36062283	36064480	2198	DEL	0	0	0.00588235	0	0	.	.	2
3	36308135	36315204	7070	DEL	0.00561798	0	0	0.00274157	0	.	.	2	EH38D5440782;EH38D3413470;EH38D3413471;EH38D3413472	CA
3	36577817	36579319	1503	DEL	0.00574713	0	0.00588235	0.0028046	0	STAC	intron	2			MLH1;ENSG00000271835	0.003384067;2.899256e-05	-4.58861
3	36631002	36636774	5773	DEL	0.00561798	0	0	0.00274157	0	.	.	2	EH38D5440932;EH38D5440931	CA-CTCF
3	37440542	37441965	1424	DEL	0	0.00757576	0	0.00387879	0	C3orf35	5'UTR	2	EH38D3414361	CA-H3K4me3
3	37751517	37753650	2134	DUP	0	0.0149254	0	0.00764179	0	ITGA9	intron	2	EH38D6349344;EH38D5441641;EH38D5441640;EH38D5441643;EH38D5441642;EH38D5441645	dELS
3	37978417	37986927	8511	DEL	0.11236	0.0970149	0.135294	0.104503	0	CTDSPL	intron	1	EH38D5441807;EH38D3414913;EH38D3414909;EH38D3414919;EH38D5441803;EH38D3414916;EH38D3414914;EH38D5441808;EH38D5441799;EH38D5441804;EH38D5441800;EH38D5441805;EH38D3414922;EH38D5441801;EH38D5441802;EH38D5441806	dELS	VILL;ENSG00000235257	0.4322897;0.02665522;0.02656333	0.549271485227012
3	39008640	39009055	416	INV	0	0	0.00588235	0	0	SCN11A	intron	4	EH38D3415808	dELS
3	39026381	39027869	1489	DEL	0	0.00746269	0.00588235	0.0038209	0	SCN11A	intron	4	EH38D5442749;EH38D5442750;EH38D3415822	dELS
3	39288962	39288962	335	INS	0.308989	0.246269	0.252941	0.276876	0	.	.	2
3	39735101	39768200	33100	DUP	0	0.00746269	0	0.0038209	0	.	.	2	EH38D3416451;EH38D6349608;EH38D5443257;EH38D5443255;EH38D5443258;EH38D3416453;EH38D3416460;EH38D3416465;EH38D3416461;EH38D5443260;EH38D3416459;EH38D3416456;EH38D3416466;EH38D3416454;EH38D5443256;EH38D5443254	CA-H3K4me3;dELS;CA;CA-CTCF;CA-TF;TF
3	39998501	40015900	17400	DEL	0.00561798	0	0	0.00274157	0	MYRIP	intron	2	EH38D5443362;EH38D3416613;EH38D3416612;EH38D3416617;EH38D3416611;EH38D5443364;EH38D3416614;EH38D3416616;EH38D3416615;EH38D5443366;EH38D3416623;EH38D5443363;EH38D5443365;EH38D3416610	dELS;pELS
3	40753744	40754430	687	DEL	0	0.0378788	0.0352941	0.0193939	0	.	.	1
3	41361513	41363741	2229	INV	0.0280899	0.0757576	0.117647	0.0524957	0.0153162	ULK4	intron	2	EH38D3417758;EH38D3417759	dELS
3	41362115	41363133	1019	INV	0.0280899	0.0895522	0.141176	0.0595586	0.0247461	ULK4	intron	2	EH38D3417758;EH38D3417759	dELS
3	41598773	41601023	2251	DEL	0.0224719	0	0.0121951	0.0109663	0	ULK4	intron	2	EH38D3417924	CA
3	41792301	41818200	25900	DEL	0.00561798	0	0	0.00274157	0	ULK4	CDS	2	EH38D3418059;EH38D3418051;EH38D3418049;EH38D3418050;EH38D3418055;EH38D3418056;EH38D5444285;EH38D3418058	dELS;CA-TF;PLS;CA;pELS
3	41821601	41959400	137800	DEL	0.00561798	0	0	0.00274157	0	ULK4	CDS	2	EH38D5444301;EH38D3418064;EH38D5444298;EH38D5444303;EH38D5444304;EH38D3418073;EH38D3418089;EH38D5444335;EH38D5444290;EH38D5444336;EH38D3418088;EH38D3418118;EH38D5444305;EH38D3418129;EH38D5444286;EH38D3418084;EH38D5444306;EH38D5444319;EH38D3418132;EH38D3418075;EH38D3418119;EH38D3418095;EH38D5444332;EH38D5444321;EH38D5444294;EH38D3418071;EH38D5444311;EH38D3418102;EH38D3418111;EH38D5444299;EH38D3418…	CA;dELS;CA-CTCF;pELS;TF;CA-H3K4me3
3	42051499	42055600	4102	DEL	0	0	0.00588235	0	0	.	.	2	EH38D3418200;EH38D3418197;EH38D5444389;EH38D3418198;EH38D5444391;EH38D3418195;EH38D6349741;EH38D5444386;EH38D5444388	pELS;dELS;PLS	KRBOX1	0.0197197	-2.856
3	42388451	42388451	1482	INS	0.393258	0.298507	0.335294	0.344746	0	.	.	2
3	43565781	43565781	265	INS	0.932584	0.955224	0.958824	0.944176	0	ANO10	intron	4
3	43705701	43725000	19300	DUP	0	0.00746269	0	0.0038209	0	ANO10	intron	4	EH38F0031621;EH38F0077769;EH38D5445906;EH38D3419893;EH38D5445901;EH38D5445902;EH38F0066149;EH38D3419897;EH38D5445907;EH38D5445904;EH38F0031622;EH38D5445903;EH38D5445908;EH38D5445905;EH38F0066148	TF;dELS;CA-CTCF;CA
3	43835094	43835994	901	INV	0.0340909	0.0681818	0.0240964	0.0515455	0	.	.	2			ZNF660	1.440509e-05;0.9890727	2.27881146546446
3	44381957	44386849	4893	DEL	0.0224719	0	0.00588235	0.0109663	0	TCAIM	intron	4	EH38D5446338;EH38D5446340;EH38D5446335;EH38D5446341;EH38D5446336;EH38D3420468;EH38D5446337;EH38D3420466	dELS
3	44692286	44699443	7158	DEL	0	0.00746269	0	0.0038209	0	ZNF35	CDS	2	EH38F0031638;EH38D3420671;EH38D3420670	TF;dELS;CA-H3K4me3
3	44740982	44742243	1262	INV	1	1	1	1	0	.	.	2
3	45496731	45497841	1111	DEL	0	0.00757576	0.00588235	0.00387879	0	LARS2	intron	4	EH38D3421364;EH38D5447054	dELS	EXOSC7;SLC6A20	0.03310499;0.02375727	-2.79958
3	45543293	45552058	8766	DEL	0	0.00746269	0	0.0038209	0	LARS2	intron	4	EH38D3421411;EH38D3421407;EH38D3421416;EH38D5447086;EH38D5447085;EH38D3421415;EH38F0066170;EH38D5447084;EH38D3421414;EH38D5447087;EH38D3421409;EH38D3421417	dELS;CA;pELS;PLS
3	45920171	45924600	4430	DEL	0.00561798	0	0	0.00274157	0	LZTFL1	intron	4	EH38D3421822;EH38F0077780;EH38D6350262;EH38D6350261;EH38D3421823	dELS
3	46705745	46709325	3581	DEL	0	0.0223881	0	0.0114627	0	.	.	2	EH38D3422679;EH38D5448156;EH38D5448157;EH38D3422681;EH38D3422680;EH38D5448154;EH38D5448153;EH38D5448155	dELS
3	46795201	46809500	14300	DEL	0	0.00746269	0	0.0038209	0	.	.	1	EH38D3422799;EH38D5448311;EH38D3422798;EH38D3422797;EH38D5448310;EH38D5448308	dELS;PLS;CA;CA-H3K4me3
3	46796593	46826983	30391	DEL	0	0.0522388	0.0235294	0.0267463	0	.	.	1	EH38D3422799;EH38D3422797;EH38D5448311;EH38D3422798;EH38D5448315;EH38D5448310;EH38D5448308	dELS;PLS;CA;CA-H3K4me3	XCR1;PRSS45	0.01154611;0.02863098	-1.40533
3	46830074	46851236	21163	DEL	0	0.0597015	0.0176471	0.0305672	0	.	.	1	EH38F0031690;EH38D3422803;EH38D3422804;EH38D5448316;EH38D3422807;EH38D5448318;EH38D3422805	TF;pELS;CA-CTCF;dELS;CA	XCR1;PRSS45	0.009997604;0.02863098	-1.77612
3	47233676	47257425	23750	DUP	0	0.0223881	0.00588235	0.0114627	0	.	.	1	EH38D6350467;EH38D3423282;EH38D3423269;EH38D5448823;EH38D3423277;EH38D3423278;EH38D3423280;EH38D5448822;EH38D5448819;EH38D5448826;EH38D5448820;EH38D5448821;EH38D5448824;EH38D5448816;EH38D5448817	dELS;CA-TF;CA;CA-CTCF;TF;CA-H3K4me3	MAP4;CSPG5	0.01067684;1.562076e-05	4.49078158676501
3	47472758	47472758	2817	INS	1	1	1	1	0	SCAP	intron	2
3	47479001	47480200	1200	DEL	0	0	0.0121951	0	0	SCAP	intron	1
3	47490666	47493441	2776	DEL	0.561798	0.395522	0.547059	0.476665	0	SCAP	intron	1	EH38D3423501;EH38D3423502	dELS	SCAP;ENSG00000160799	0.5433073;0.01830438;0.00494987	0.479205483182932
3	47571670	47573117	1448	DEL	0.00561798	0	0	0.00274157	0	.	.	2	EH38F0031708	TF
3	47586124	47590097	3974	DUP	0	0.00746269	0	0.0038209	0	.	.	2	EH38D6350578	CA-CTCF
3	47985016	47988094	3079	DEL	0	0.00746269	0.0117647	0.0038209	0	MAP4	intron	4			SPINK8	0.00495378	-2.37751
3	48121378	48122490	1113	DEL	0	0	0.00595238	0	0	MAP4	intron	4	EH38D5449589;EH38D5449590	dELS	COL7A1;CSPG5	3.09725e-08;0.0001147924	-5.19154
3	48648138	48649268	1131	DEL	0.0170455	0	0.00595238	0.00831818	0	.	.	2	EH38D5450221;EH38D3424515	pELS	LAMB2	0.0276388	-2.72023
3	49120283	49124933	4651	DEL	0	0	0.00625	0	0	QRICH1	intron	4	EH38D3424928	dELS	CDHR4	1.026273e-05	-4.43663
3	49226298	49235418	9121	DEL	0.00568182	0	0	0.00277273	0	C3orf84	CDS	2	EH38D3425036;EH38D5450926	pELS
3	49299392	49302727	3336	DEL	0	0.00746269	0	0.0038209	0	.	.	4	EH38D6351025;EH38D5450987;EH38D5450990	dELS
3	49986143	49993114	6972	DEL	0.0168539	0	0.00588235	0.00822472	0	RBM6	intron	4	EH38D5451842;EH38D3425763;EH38D5451844;EH38D3425761;EH38D5451841;EH38D5451845;EH38D5451839	TF;dELS	HYAL2;DOCK3;TUSC2;CYB561D2;MAPKAPK3;TMEM115;TCTA;APEH;RNF123;QARS;NDUFAF3;GPX1	0.8931111;0.04610901;0.03219809;0.857506;0.003734132;0.001472847;8.267283e-06;4.929494e-07;0.006709214;0.001881458;0.005529415;0.0007857724;0.6073298;0.0002940869;0.00612144	-4.60826
3	49990523	49992865	2343	DEL	0	0.00746269	0	0.0038209	0	RBM6	intron	4	EH38D3425761;EH38D5451845	dELS
3	50123748	50124813	1066	DEL	0	0.0522388	0.0119048	0.0267463	0	.	.	1	EH38D5451912	CA-TF
3	50824301	50835100	10800	DEL	0.00561798	0	0	0.00274157	0	DOCK3	intron	4	EH38D3426714;EH38D5452876;EH38D5452873;EH38D3426712;EH38D5452875	CA;pELS
3	50893877	50902400	8524	DEL	0	0.00746269	0	0.0038209	0	DOCK3	intron	4	EH38D5452909;EH38D5452913;EH38D5452912	dELS;CA-CTCF
3	51469323	51469323	478	INS	0.264045	0	0.188235	0.128854	0.00138041	DCAF1	intron	2			DOCK3;PCBP4	0.03219809;0.008430145	0.564327916165109
3	53027179	53038925	11747	DEL	0.0561798	0.0970149	0.0882353	0.0770874	0	SFMBT1	intron	4	EH38D6351830;EH38D6351832;EH38D6351833;EH38D6351831;EH38D3428572;EH38D5455110;EH38F0031772	dELS;TF	CACNA1D;ITIH3;PRKCD;TLR9;TLR9;ENSG00000239799	0.3528843;0.001965006;0.04598806;0.007555532;0.01382169;0.01125265;0.02332607	-0.910118
3	53523701	53524813	1113	DEL	0	0.00746269	0	0.0038209	0	.	.	2	EH38D3429026;EH38D5455585;EH38D3429024	dELS
3	53916601	53929600	13000	DUP	0.00561798	0	0	0.00274157	0	SELENOK	CDS	4	EH38D5455954;EH38D3429466;EH38D3429464;EH38D5455958;EH38D3429471;EH38D3429469;EH38D3429467;EH38D5455957;EH38D5455960;EH38D6352030;EH38D3429468;EH38F0077809;EH38D3429463;EH38D3429472;EH38D3429477;EH38D5455956;EH38D3429465;EH38D6352029	pELS;dELS;PLS;CA-H3K4me3
3	54241168	54241556	389	DEL	0.120482	0.00793651	0.138158	0.0628587	0.0179525	CACNA2D3	intron	4	EH38D5456150	dELS
3	55249301	55259500	10200	DUP	0	0	0.0060241	0	0	.	.	2	EH38D5456646;EH38D5456644;EH38D5456643	dELS
3	55429457	55431496	2040	DEL	0.00561798	0	0	0.00274157	0	.	.	2
3	55556523	55556523	1968	INS	0	0.0149254	0.0117647	0.00764179	0	ERC2	intron	4
3	56316472	56318259	1788	DEL	0	0.00746269	0	0.0038209	0	ERC2	intron	4	EH38D3431685;EH38D3431686	dELS
3	56604955	56616200	11246	DUP	0	0	0.00588235	0	0	CCDC66	CDS	2	EH38D3431905;EH38D3431903;EH38D3431906	CA-H3K4me3;dELS;CA
3	56827401	56883000	55600	DUP	0.00561798	0	0	0.00274157	0	ARHGEF3	CDS	2	EH38D3432157;EH38D5457500;EH38D5457493;EH38D3432159;EH38D5457498;EH38D3432102;EH38D5457492;EH38D5457496;EH38D5457494;EH38F0077811;EH38D3432140;EH38D5457495;EH38D6352247;EH38D5457501;EH38D5457484;EH38D5457474;EH38D5457497;EH38D3432143;EH38D5457504;EH38D5457507;EH38D3432158;EH38D5457491;EH38F0066237;EH38D3432163;EH38D5457508;EH38D3432135;EH38D3432147;EH38D3432155;EH38D3432160;EH38D3432120;EH38D5457…	dELS;TF;pELS;CA;CA-CTCF;PLS
3	56917354	56918767	1414	DEL	0.00561798	0	0	0.00274157	0	ARHGEF3	intron	4	EH38D3432217;EH38F0031815	dELS;TF
3	57027501	57037700	10200	DEL	0	0	0.00609756	0	0	ARHGEF3	intron	4	EH38D5457625;EH38D3432337;EH38D5457628;EH38F0066239;EH38F0031818;EH38D3432335;EH38D3432332;EH38D5457624;EH38D3432336;EH38D5457623;EH38D3432327;EH38D5457627	dELS;TF
3	57524041	57524041	227	INS	0.438202	0.522388	0.494118	0.481305	0	DNAH12	intron	2			PXK;DENND6A	0.01087726;0.008711882;0.5935861	-0.398254
3	57877547	57878803	1257	DEL	0.0284091	0	0.0120482	0.0138636	0	SLMAP	intron	4	EH38D5458149	dELS	ENSG00000213509	0.01259	-1.88915
3	57954101	57977800	23700	DEL	0.00561798	0	0	0.00274157	0	.	.	4	EH38F0066249;EH38D5458210;EH38D6352376;EH38D3433136;EH38D5458213;EH38D5458219;EH38D5458216;EH38D3433121;EH38D5458220;EH38D5458211;EH38D3433138;EH38D5458222;EH38D5458223;EH38D5458201;EH38D5458217;EH38D5458221;EH38D5458199;EH38F0077813;EH38D5458204;EH38F0066247;EH38D5458215;EH38F0066250;EH38D5458218;EH38D3433123;EH38D5458202;EH38D5458203;EH38F0077814;EH38D3433134;EH38F0066248;EH38D5458200;EH38D5458…	dELS;TF
3	58731101	59048400	317300	DUP	0.00561798	0	0	0.00274157	0	C3orf67	CDS	2	EH38D3434030;EH38D5458998;EH38D3434059;EH38D3434069;EH38D3434054;EH38D5458980;EH38D5458986;EH38D5459018;EH38D3434152;EH38D3434009;EH38D3434140;EH38D3434138;EH38D5459069;EH38D5459060;EH38D3433991;EH38D3434000;EH38D3434016;EH38D3433996;EH38D5458994;EH38D3434063;EH38D3434039;EH38F0066267;EH38D5458999;EH38D3434133;EH38D5458965;EH38D3434052;EH38D3434148;EH38D6352534;EH38F0031852;EH38D3433997;EH38D5458…	dELS;TF;CA;CA-CTCF;CA-H3K4me3;CA-TF;pELS;PLS
3	59166301	59170828	4528	DEL	0.00561798	0	0	0.00274157	0	.	.	2
3	59372776	59377365	4590	DEL	0.011236	0	0	0.00548315	0	.	.	2	EH38D5459251;EH38D5459250;EH38D5459249;EH38D3434437;EH38D5459253;EH38D5459252	PLS;pELS;CA
3	59971201	59987600	16400	DEL	0	0.00746269	0	0.0038209	0	FHIT	intron	2	EH38D5459610;EH38D5459606;EH38D3435024;EH38D3435030;EH38D5459604;EH38D3435031;EH38D3435033;EH38D3435034;EH38D5459603;EH38D3435042;EH38D3435029;EH38D5459609;EH38D5459602;EH38D5459608;EH38D3435028;EH38D5459605;EH38D3435043;EH38D3435044;EH38D5459612;EH38D5459601;EH38D3435036;EH38D3435026;EH38D3435037	dELS;CA-H3K4me3
3	60366201	60449400	83200	DEL	0.011236	0	0	0.00548315	0	FHIT	intron	2	EH38D3435386;EH38D5459828;EH38D3435407;EH38D1250592;EH38D3435394;EH38D5459817;EH38D3435387;EH38D5459837;EH38D5459835;EH38F0031868;EH38D3435382;EH38D5459824;EH38D5459827;EH38D3435397;EH38D3435406;EH38D3435409;EH38D3435430;EH38D3435417;EH38D5459840;EH38D5459819;EH38F0031869;EH38D3435390;EH38D6352643;EH38D3435424;EH38D5459844;EH38D5459823;EH38D3435381;EH38D3435378;EH38D6352641;EH38D3435452;EH38D3435…	dELS;CA;CA-H3K4me3;CA-CTCF;TF;CA-TF
3	60404101	60484600	80500	DEL	0.011236	0	0	0.00548315	0	FHIT	intron	2	EH38D3435470;EH38D3435413;EH38D5459855;EH38D3435421;EH38D5459847;EH38D1250592;EH38D3435455;EH38D5459849;EH38D5459837;EH38D3435453;EH38D3435462;EH38D5459835;EH38D5459858;EH38D3435443;EH38D5459843;EH38D5459856;EH38D3435472;EH38D3435430;EH38D3435456;EH38D3435417;EH38D5459838;EH38D5459840;EH38D5459853;EH38D3435445;EH38F0031869;EH38D5459860;EH38D3435441;EH38D5459834;EH38D6352643;EH38D3435450;EH38D3435…	dELS;CA-H3K4me3;CA-TF;CA;CA-CTCF;TF
3	60479642	60480335	694	DEL	0.00574713	0	0	0.0028046	0	FHIT	intron	2
3	60710025	60711925	1901	DEL	0.00561798	0	0.0119048	0.00274157	0	FHIT	intron	2	EH38D3435632	CA-H3K4me3
3	61127189	61128197	1009	DEL	0	0.0373134	0.0120482	0.0191045	0	FHIT	intron	1	EH38D3435943;EH38D3435941;EH38D5460123	dELS
3	61416022	61416805	784	DEL	0	0.0149254	0.0121951	0.00764179	0	.	.	2
3	61435762	61440152	4391	DEL	0.00561798	0	0	0.00274157	0	.	.	2	EH38D5460275;EH38D5460273;EH38D3436178;EH38D5460274;EH38D3436172;EH38D5460276;EH38D5460277	dELS
3	61752497	61761800	9304	DEL	0	0	0.00588235	0	0	PTPRG	intron	4	EH38D5460475;EH38D5460476;EH38D3436495;EH38D5460479;EH38D5460478;EH38D5460477;EH38D3436492;EH38D5460480	dELS
3	61835911	61836763	853	DEL	0.00568182	0	0	0.00277273	0	PTPRG	intron	4
3	61863601	61874600	11000	DEL	0	0.00746269	0	0.0038209	0	PTPRG	intron	4	EH38D5460540;EH38D5460536;EH38D5460539;EH38D3436610;EH38D5460537	CA-CTCF;dELS;CA-TF
3	62719874	62721900	2027	DEL	0.00561798	0	0	0.00274157	0	CADPS	intron	2	EH38D3437398	CA
3	62959801	62994500	34700	DEL	0	0.00746269	0	0.0038209	0	.	.	2	EH38D3437591;EH38D3437580;EH38D3437595;EH38D5461117;EH38D3437593;EH38D3437598;EH38D3437597;EH38D3437583;EH38D3437586;EH38D3437596;EH38F0031928;EH38D3437582;EH38D3437587;EH38D3437584;EH38D3437590;EH38D3437585;EH38D6352792;EH38D3437589;EH38F0031927;EH38D3437592;EH38D3437588	dELS;CA-H3K4me3;CA-CTCF;CA-TF;CA;TF
3	63128001	63134856	6856	DUP	0	0.00746269	0	0.0038209	0	.	.	2	EH38D3437694;EH38D5461175;EH38D5461174;EH38D3437692;EH38D3437695	dELS;CA-CTCF
3	63130201	63140300	10100	DUP	0	0	0.00588235	0	0	.	.	2	EH38D3437694;EH38D5461175;EH38D5461177;EH38D5461174;EH38D3437695;EH38D3437697;EH38D5461176;EH38D5461178	dELS
3	63382575	63384200	1626	DEL	0	0.00746269	0	0.0038209	0	SYNPR	intron	2
3	63911501	63912600	1100	DEL	0	0.00746269	0	0.0038209	0	ATXN7	intron	4	EH38D3438268	dELS
3	64253005	64253304	300	DEL	0	0.00757576	0.0126582	0.00387879	0	.	.	4
3	64533113	64535679	2567	DUP	0.0632184	0	0.047619	0.0308506	0	ADAMTS9	intron	2	EH38D5461919;EH38D3438970	dELS
3	65123004	65123504	501	DEL	0	0.0597015	0.0125	0.0305672	0	.	.	1
3	65188901	65214738	25838	DEL	0.0168539	0.0373134	0.0529412	0.0273292	0	.	.	1	EH38D5462249;EH38D3439608;EH38D3439610;EH38D3439611;EH38D3439605;EH38D5462254;EH38D5462248;EH38D3439609;EH38D3439614;EH38F0031969;EH38D3439615;EH38D3439617;EH38D5462255;EH38D5462252;EH38D3439604	CA;dELS;CA-CTCF;TF
3	65595653	65595653	175	INS	0.41573	0.776119	0.605882	0.60025	0	MAGI1	intron	2
3	65613601	65615813	2213	DEL	0.00561798	0	0	0.00274157	0	MAGI1	intron	4	EH38D5462437;EH38D3439980	CA-CTCF;dELS
3	66335926	66335926	1174	INS	0.634831	0.350746	0.482353	0.48938	0	SLC25A26	intron	4
3	66916001	66949000	33000	DEL	0	0.00746269	0	0.0038209	0	.	.	2	EH38F0032000;EH38F0077831;EH38D5463194;EH38D5463202;EH38D5463203;EH38D3441189;EH38D6353050;EH38D3441183;EH38D5463198;EH38D3441187;EH38D5463197;EH38D5463199;EH38D5463196	TF;CA;dELS;CA-H3K4me3;CA-CTCF
3	66972462	66978122	5661	DEL	0.00561798	0	0	0.00274157	0	.	.	2	EH38D5463213;EH38D3441209;EH38D3441206;EH38D5463215	dELS
3	67810001	67829000	19000	DUP	0.00561798	0	0	0.00274157	0	.	.	2	EH38D5463559;EH38D3441830;EH38D5463555;EH38D5463558;EH38D3441832;EH38D3441831	CA-CTCF;CA;CA-TF
3	67958401	67960100	1700	DEL	0.00561798	0	0	0.00274157	0	.	.	2
3	68009566	68009566	1456	INS	0.797753	0.865672	0.817647	0.832527	0	.	.	2			KBTBD8	0.00248127	0.571110190071648
3	68634769	68640254	5486	DEL	0.820225	0.358209	0.564706	0.583673	0	.	.	1	EH38D3442274	CA
3	68739681	68747861	8181	DEL	0.88764	0.604478	0.770588	0.742661	0	.	.	1	EH38D5463826;EH38D3442321;EH38D5463825	CA
3	70716425	70716872	448	INV	0.0393258	0	0	0.019191	0.00751471	.	.	2
3	70818024	70818306	283	DEL	0.0121951	0.0153846	0.04375	0.0138281	0.00342621	.	.	2
3	71338606	71338899	294	DEL	0.00595238	0	0	0.00290476	0	FOXP1	intron	4
3	72000301	72081200	80900	DEL	0.00561798	0	0	0.00274157	0	.	.	4	EH38D5465738;EH38D5465781;EH38D3445301;EH38D3445356;EH38D5465771;EH38D5465753;EH38D3445354;EH38D5465785;EH38D3445302;EH38D5465736;EH38D5465741;EH38D5465745;EH38D3445277;EH38D3445343;EH38D5465779;EH38D3445334;EH38D3445346;EH38D5465780;EH38D3445305;EH38D3445338;EH38D5465777;EH38D3445329;EH38F0066335;EH38D3445276;EH38D5465754;EH38D5465752;EH38D3445298;EH38D5465760;EH38D6353439;EH38D5465766;EH38D3445…	dELS;CA-H3K4me3;CA-CTCF;pELS;CA;TF;PLS;CA-TF
3	72088701	72095000	6300	DEL	0.00561798	0	0	0.00274157	0	.	.	2	EH38D3445371;EH38D5465798;EH38D5465795;EH38F0077842;EH38D3445369;EH38D5465796;EH38D3445372;EH38D5465794;EH38D3445370;EH38D3445377	dELS;TF
3	72149301	72164400	15100	DEL	0.00561798	0	0	0.00274157	0	.	.	4	EH38D3445454;EH38D3445451;EH38D5465843;EH38F0032083;EH38D3445441;EH38D5465835;EH38D5465844;EH38D5465848;EH38D3445456;EH38D5465845;EH38D5465841;EH38D3445452;EH38D5465847;EH38D3445455;EH38D5465849;EH38D5465837;EH38D3445447;EH38D5465836;EH38D5465839;EH38D3445450;EH38D5465838;EH38D3445453	dELS;CA;CA-CTCF;TF;PLS;CA-TF;pELS
3	72496241	72496241	643	INS	1	0.985075	1	0.992358	0	.	.	2	EH38D5466135	pELS
3	73063077	73063554	478	DEL	0.0681818	0.298507	0.303797	0.186109	0.0244068	PPP4R2	intron	4	EH38D3446423	CA
3	73209074	73215606	6533	DEL	0	0	0.00588235	0	0	.	.	2	EH38D3446540;EH38F0032114	dELS;TF
3	73855539	73857629	2091	DUP	0	0.0149254	0.0119048	0.00764179	0	.	.	2	EH38D6353625	dELS	ENSG00000242960	0.0246229	1.38857163480658
3	74447302	74452531	5230	DEL	0.00561798	0	0	0.00274157	0	CNTN3	intron	2	EH38D5467137	CA-CTCF
3	75301568	75304365	2798	DEL	0.011236	0	0	0.00548315	0	.	.	2	EH38D5467413;EH38D5467412	dELS
3	75549999	75550873	875	DEL	0	0	0.00609756	0	0	.	.	1	EH38D3448178	dELS
3	75593111	75593111	225	INS	0.353933	0.462687	0.423529	0.409615	0	.	.	2
3	75595016	75595016	152	INS	0.438202	0.470149	0.488235	0.454559	0	.	.	2	EH38D3448194	CA
3	75651234	75675167	23934	DEL	0.011236	0.00746269	0.00588235	0.00930404	0	.	.	2	EH38D5467583;EH38D3448223;EH38D3448222;EH38D5467591;EH38D6353774;EH38D5467584;EH38D5467579;EH38D3448225;EH38D5467588;EH38D5467576;EH38D5467590;EH38D5467582;EH38D6353776;EH38D5467594;EH38D3448227;EH38D5467585;EH38D5467581;EH38D6353777;EH38D5467592;EH38D5467580;EH38D5467574;EH38D6353775;EH38D5467589	CA;CA-H3K4me3;dELS;CA-CTCF;pELS
3	75733859	75764081	30223	mCNV	0.2375	0.552239	0.315068	0.398646	NA	.	.	2	EH38D3448269;EH38D3448271;EH38D6353793;EH38D6353792	CA-H3K4me3	ENSG00000240809	0.00785595	0.226902710372095
3	75742163	75742163	180	INS	0.219101	0.201493	0.264706	0.210086	0	.	.	2
3	75767554	75780053	12500	DEL	0.130952	0.159091	0.0802469	0.145359	0.00872149	ZNF717	CDS	2	EH38D3448272;EH38F0032149;EH38D3448274;EH38D6353794	CA;TF;CA-H3K4me3
3	75787313	75798656	11344	DEL	0.0810811	0.122807	0.0632911	0.102445	0	ZNF717	CDS	2	EH38D5467639	CA-H3K4me3
3	75951008	75954701	3694	INV	0	0.00746269	0	0.0038209	0	.	.	2	EH38D3448336	CA
3	76171401	76185500	14100	DEL	0	0.00746269	0	0.0038209	0	.	.	2	EH38D5467775;EH38D5467776;EH38D5467774;EH38D5467770;EH38D5467777;EH38D3448465;EH38D3448458;EH38D3448467;EH38D3448455	dELS;TF;CA;CA-H3K4me3
3	76190748	76191988	1241	DEL	0	0	0.00609756	0	0	.	.	2
3	76442601	76455800	13200	DEL	0	0	0.00588235	0	0	.	.	2	EH38D3448626;EH38D3448622;EH38D3448623;EH38D3448627;EH38D3448621;EH38D3448624;EH38D3448625	dELS;CA
3	76722058	76725451	3394	DEL	0	0.0149254	0.00595238	0.00764179	0	.	.	2	EH38D5467965	CA
3	77005606	77006947	1342	DEL	0	0.0227273	0.00588235	0.0116364	0	.	.	2
3	77832426	77845550	13125	DEL	0.0227273	0	0	0.0110909	0	.	.	2	EH38D3449535;EH38D3449540;EH38D3449539;EH38D3449538;EH38D5468357;EH38D3449541	CA-H3K4me3;dELS;CA
3	77967022	77972816	5795	DEL	0.00561798	0	0	0.00274157	0	.	.	2	EH38D5468409;EH38D3449617	CA-H3K4me3;dELS
3	78059867	78063833	3967	DEL	0.00561798	0	0	0.00274157	0	.	.	2	EH38D5468436	CA
3	78644770	78646200	1431	DEL	0.00561798	0	0	0.00274157	0	.	.	2
3	78779418	78779718	301	DEL	0.297619	0.455224	0.361111	0.378313	0	ROBO1	intron	1	EH38D3450130	dELS
3	79010383	79011793	1411	DEL	0	0.00746269	0	0.0038209	0	ROBO1	intron	2
3	79275960	79280716	4757	DEL	0	0.00746269	0	0.0038209	0	ROBO1	intron	2	EH38D3450538;EH38F0032201;EH38D3450540	CA;TF;dELS
3	79662023	79662023	380	INS	1	1	1	1	0	ROBO1	intron	2
3	80523901	80560000	36100	DUP	0.00561798	0	0	0.00274157	0	.	.	2	EH38D3451224;EH38D3451232;EH38D3451226;EH38D5469344;EH38D3451225;EH38D3451227;EH38D5469348;EH38D5469346	dELS;CA;CA-CTCF
3	80989901	81019600	29700	DUP	0	0	0.00588235	0	0	.	.	2	EH38D3451421;EH38D3451420	CA-CTCF;CA-H3K4me3
3	81595569	81599665	4097	DEL	0	0.0373134	0.0352941	0.0191045	0	GBE1	intron	4	EH38D5469688;EH38D3451782;EH38D5469687;EH38D3451784	dELS;CA	GBE1	0.0477108	1.13898234886948
3	82053101	82054546	1446	DEL	0	0.00746269	0	0.0038209	0	.	.	2	EH38D3452116;EH38D3452117;EH38D3452115	dELS
3	82314497	82320314	5818	DEL	0.011236	0	0.00588235	0.00548315	0	.	.	2	EH38F0032244;EH38D3452285	TF;CA
3	82478300	82478632	333	DEL	0	0	0.00694444	0	0	.	.	2	EH38D3452354	dELS
3	82868835	82872876	4042	DEL	0.0730337	0.0522388	0.0882353	0.0623867	0	.	.	1	EH38D5470143	CA-TF
3	82909210	82911361	2152	DEL	0	0.00746269	0	0.0038209	0	.	.	2	EH38D3452510	CA
3	82967501	82978750	11250	DUP	0.00561798	0	0.0176471	0.00274157	0	.	.	2	EH38D3452526;EH38D5470167;EH38D5470166	CA;dELS
3	83018701	83021100	2400	DEL	0	0.0149254	0	0.00764179	0	.	.	2
3	83511641	83521000	9360	DEL	0	0	0.00588235	0	0	.	.	2	EH38D3452723;EH38D3452725;EH38D3452722	CA-H3K4me3;CA-CTCF;CA
3	83519201	83525048	5848	DEL	0	0	0.00588235	0	0	.	.	2	EH38D5470310;EH38D3452725	CA;CA-CTCF
3	83616501	83641767	25267	DEL	0	0.00746269	0.0117647	0.0038209	0	.	.	2	EH38D3452761;EH38D3452757;EH38D3452756;EH38D3452762;EH38D5470330;EH38D3452759	CA;dELS;CA-H3K4me3
3	84104941	84107385	2445	DEL	0.207865	0.19403	0.20122	0.200781	0	.	.	1	EH38D5470437	CA
3	84404171	84404243	73	DEL	0	0.00925926	0.0133333	0.00474074	0	.	.	2
3	84699539	84702940	3402	DEL	0.191011	0.0373134	0.162651	0.112318	0	.	.	1	EH38D3453136	CA-CTCF
3	84725592	84726515	924	DEL	0.00561798	0	0	0.00274157	0	.	.	2
3	85597372	85597372	1097	INS	0.848315	0.559701	0.664706	0.700545	0	CADM2	intron	2
3	86158057	86161340	3284	DEL	0	0	0.00588235	0	0	.	.	2	EH38D3453857;EH38D3453856	dELS
3	86355301	86356366	1066	DEL	0.00568182	0	0	0.00277273	0	.	.	2
3	86436533	86438102	1570	DEL	0.00561798	0	0	0.00274157	0	.	.	2	EH38D3453979;EH38D3453981;EH38D3453980	dELS
3	87085731	87086645	915	DEL	0.00561798	0	0	0.00274157	0	.	.	2	EH38D5471392;EH38D5471393	dELS
3	87458154	87460258	2105	DEL	0.011236	0	0.0120482	0.00548315	0	.	.	1	EH38D5471547	dELS
3	87531815	87536713	4899	DUP	0	0.00746269	0	0.0038209	0	.	.	2	EH38D3454653;EH38D5471568;EH38D3454654	dELS;CA-CTCF
3	87701740	87703220	1481	DEL	0	0.0149254	0	0.00764179	0	.	.	1
3	87869328	87872666	3339	DEL	0.00561798	0	0	0.00274157	0	HTR1F	5'UTR	2	EH38D5471686;EH38D5471685	CA-H3K4me3
3	87915701	87916800	1100	DEL	0	0.0223881	0	0.0114627	0	HTR1F	intron	2	EH38D5471709	CA
3	88468201	88480100	11900	DEL	0.00561798	0	0	0.00274157	0	.	.	2	EH38D3455166;EH38D5471946;EH38D3455168;EH38D1269337	CA;CA-CTCF
3	88571180	88571180	456	INS	0.314607	0.0895522	0.123529	0.199379	0.00936922	.	.	2
3	88706701	88715374	8674	DEL	0.011236	0	0.00588235	0.00548315	0	.	.	2	EH38D3455278;EH38D5472014;EH38D3455279;EH38D3455280	dELS;CA
3	88791317	88791699	383	DEL	0	0.00746269	0	0.0038209	0	.	.	2	EH38D3455328	CA
3	89006360	89006495	136	DEL	0.0592105	0.0241935	0.0135135	0.0412818	0.000862619	.	.	2	EH38D3455421	dELS
3	89066925	89076127	9203	DEL	0.00561798	0	0	0.00274157	0	.	.	2	EH38D3455462;EH38D5472114;EH38D3455463;EH38D3455465;EH38D3455461	dELS;CA
3	89166901	89177200	10300	DUP	0	0	0.00617284	0	0	EPHA3	CDS	2	EH38D5472156;EH38D3455538;EH38D5472158;EH38D3455539	dELS
3	89398612	89419389	20778	DEL	0.00561798	0.0447761	0.0117647	0.0256669	0	EPHA3	intron	1	EH38D3455689;EH38D6354765;EH38D5472235;EH38D5472237;EH38D3455685;EH38D5472234;EH38D3455686;EH38D5472236;EH38D3455681;EH38D3455680;EH38D3455688;EH38D5472238;EH38D3455687	CA-CTCF;CA-H3K4me3;dELS;CA
3	89531501	89547050	15550	DEL	0.011236	0	0	0.00548315	0	.	.	1	EH38F0032347;EH38D3455765;EH38D3455764;EH38D5472281;EH38D3455770;EH38D3455767;EH38D5472280;EH38D5472282	TF;dELS;CA-CTCF
3	89670044	89678085	8042	DEL	0	0.0149254	0	0.00764179	0	.	.	2	EH38D3455850;EH38D3455849;EH38D5472331;EH38D3455847	TF;dELS
3	89773901	89775400	1500	DEL	0.00568182	0	0	0.00277273	0	.	.	2
3	89887190	89892117	4928	DEL	0.011236	0	0.00588235	0.00548315	0	.	.	2	EH38D3455953;EH38D5472425	CA
3	94301564	94304344	2781	DEL	0	0.00746269	0	0.0038209	0	.	.	2
3	94511815	94514437	2623	mCNV	0.091954	0.0769231	0.144578	0.0842582	NA	.	.	2	EH38D5473014;EH38D5473013	dELS
3	94550348	94550789	442	DEL	0.00581395	0	0	0.00283721	0	.	.	2	EH38D3456952	CA
3	94652396	94661381	8986	DEL	0	0.00746269	0	0.0038209	0	.	.	2	EH38D5473067;EH38D5473064;EH38D5473066;EH38D5473065;EH38D3456997;EH38D5473069	TF;pELS;PLS;CA-H3K4me3
3	94676501	94693600	17100	DEL	0	0.00746269	0	0.0038209	0	.	.	2	EH38D5473078;EH38D5473079;EH38D3457007;EH38D3457016;EH38D5473080;EH38D5473077;EH38D3457017;EH38D3457014;EH38D3457018;EH38D3457012;EH38D3457015	dELS;TF;CA-TF;CA
3	94720701	94727246	6546	DEL	0	0	0.00588235	0	0	.	.	2	EH38D5473091;EH38D3457034	CA-H3K4me3;dELS
3	95070085	95070367	283	DEL	0.00657895	0	0.00666667	0.00321053	0	.	.	2	EH38D3457190	dELS
3	95462001	95468116	6116	DEL	0	0	0.00588235	0	0	.	.	1	EH38D3457350;EH38D5473320;EH38D5473319	CA;dELS	MTRNR2L12	3.363121e-05	-4.44308
3	95465758	95470763	5006	DEL	0.0232558	0.0757576	0	0.0501367	0.03841	.	.	1	EH38D3457350;EH38D3457352;EH38D3457351;EH38D5473322	CA;CA-CTCF
3	95465763	95468116	2354	DEL	0.346591	0.216418	0.223529	0.279942	0	.	.	1	EH38D3457350	CA
3	95468116	95470763	2648	DUP	0	0	0.0308642	0	0.01875	.	.	2	EH38D3457352;EH38D3457351;EH38D5473322	CA;CA-CTCF
3	95468116	95471000	2885	DUP	0	0	0.00595238	0	0	.	.	2	EH38D3457352;EH38D3457351;EH38D5473323;EH38D5473322	CA;CA-CTCF
3	95533301	95541200	7900	DEL	0	0	0.00588235	0	0	.	.	2	EH38D3457367;EH38D3457370;EH38D5473337;EH38D3457369	dELS;CA
3	95544397	95544397	2648	INS	0.466292	0.38806	0.335294	0.426237	0.00568839	.	.	2
3	95724701	95739500	14800	DUP	0.00561798	0	0	0.00274157	0	.	.	2	EH38D5473388;EH38D5473386;EH38D6355004;EH38D5473392;EH38D3457437;EH38D5473391;EH38D5473393;EH38D5473390	dELS;TF;CA-CTCF
3	95911979	95912303	325	DEL	0.00595238	0	0	0.00290476	0	.	.	2	EH38D5473452;EH38D3457490	dELS
3	96047801	96053341	5541	DEL	0.00561798	0	0	0.00274157	0	.	.	2	EH38D3457536;EH38D5473482	CA-CTCF
3	96282896	96288266	5371	DEL	0	0.0223881	0	0.0114627	0	.	.	2
3	96307501	96327200	19700	DEL	0	0.0223881	0	0.0114627	0	.	.	2	EH38D3457625;EH38D5473551;EH38D3457624	CA-H3K4me3;TF;CA
3	97110901	97122200	11300	DUP	0	0	0.00714286	0	0	EPHA6	intron	2	EH38D3457998	CA
3	97762479	97762740	262	DEL	0	0.0223881	0.0182927	0.0114627	0	.	.	2
3	97902339	97902339	401	INS	0.477528	0.574627	0.617647	0.527243	0.00485055	.	.	2	EH38D3458500	dELS	DCBLD2	0.03019962;0.6742757	-0.563967
3	98362811	98369253	6443	DUP	0	0.00746269	0	0.0038209	0	.	.	2	EH38F0032428;EH38D5474348;EH38D5474350;EH38D3458806;EH38D5474349;EH38D5474351	TF;dELS
3	98874485	98876600	2116	DUP	0.00561798	0	0	0.00274157	0	.	.	2	EH38D5474642	CA-CTCF
3	98899060	98902389	3330	DEL	0.926966	0.858209	0.858824	0.891763	0	.	.	1	EH38D5474657	dELS
3	98943801	98949517	5717	DEL	0	0.246269	0.170588	0.12609	0	.	.	1	EH38D5474673;EH38D3459296;EH38D5474672	dELS;CA
3	99051339	99056060	4722	DEL	0	0.00746269	0	0.0038209	0	.	.	2	EH38D5474700;EH38D5474702;EH38D3459350	dELS;CA-H3K4me3
3	99151769	99151769	821	INS	0.0280899	0.0746269	0.0647059	0.0519168	0	.	.	2
3	99207422	99216656	9235	DUP	0.0786517	0	0.0411765	0.038382	0	.	.	2
3	99324639	99330631	5993	DEL	0	0	0.00588235	0	0	.	.	2	EH38D3459551;EH38F0032440;EH38D5474823	dELS;TF;CA
3	99380341	99385627	5287	DEL	0	0	0.00588235	0	0	COL8A1	intron	2	EH38D3459611;EH38D3459613;EH38D3459610;EH38D5474856;EH38D5474857;EH38D5474858	dELS
3	99628782	99629632	851	DEL	0.196629	0.328358	0.27439	0.264074	0	CMSS1,FILIP1L	intron	1	EH38D3459862;EH38D3459863	dELS	CMSS1	0.00499005	-0.542589
3	99698780	99700913	2134	DEL	0.0280899	0	0.00588235	0.0137079	0	CMSS1,FILIP1L	intron	2	EH38D5475062	dELS
3	99867901	99883700	15800	DUP	0	0.00746269	0	0.0038209	0	CMSS1	CDS	4	EH38D3460150;EH38D5475186;EH38D3460166;EH38D3460152;EH38D3460156;EH38D5475185;EH38D3460165;EH38D3460163;EH38D3460155;EH38D3460154;EH38D3460149;EH38D3460162;EH38D3460151;EH38D5475183;EH38D3460164;EH38D5475180;EH38D3460159;EH38D5475184;EH38D5475181;EH38F0032451	dELS;TF
3	99922677	99924935	2259	DEL	0.213483	0	0.0941176	0.10418	0	.	.	1	EH38D3460196	CA
3	100521629	100522507	879	DEL	0.0625	0.134328	0.174699	0.0992761	0.0118677	ABI3BP	intron	1
3	101357565	101359747	2183	DEL	0.176136	0.164179	0.117647	0.170014	0	.	.	1	EH38F0066418;EH38D5475907;EH38D5475905;EH38D5475904;EH38D5475902;EH38D5475906;EH38D5475903	dELS
3	102087301	102102900	15600	DEL	0.00561798	0	0	0.00274157	0	.	.	2	EH38D5476395;EH38D3461982;EH38D3461979;EH38D6355501;EH38D3461975;EH38D3461976;EH38D3461977;EH38D5476396;EH38D5476393;EH38F0032498	dELS;CA;CA-CTCF;TF
3	102595403	102595828	426	DEL	0	0.00746269	0.0125	0.0038209	0	.	.	2
3	103078934	103096900	17967	DEL	0.00561798	0	0.0117647	0.00274157	0	.	.	2	EH38F0032514;EH38D3462524;EH38D5476706;EH38D3462527;EH38D3462528;EH38D6355568;EH38D3462520;EH38D3462525;EH38D3462521;EH38D3462522;EH38D3462519;EH38D3462523;EH38D6355567	TF;dELS;CA-CTCF;CA
3	103120898	103120898	3887	INS	0.578652	0.492537	0.5	0.534561	0	.	.	2
3	103120899	103120899	276	INS	0.578652	0.492537	0.5	0.534561	0	.	.	2
3	103265501	103267000	1500	DEL	0	0.00746269	0	0.0038209	0	.	.	2	EH38D5476763	CA
3	103312372	103312372	785	INS	0.505618	0.335821	0.476471	0.418682	0	.	.	2
3	103437101	103453800	16700	DUP	0	0.00746269	0	0.0038209	0	.	.	2	EH38F0032520;EH38D3462693;EH38D3462695;EH38D1276955;EH38D1276952;EH38F0032519	TF;dELS;CA-CTCF;CA-H3K4me3
3	103468743	103468743	1147	INS	0.320225	0.604478	0.405882	0.465762	0	.	.	2
3	103468744	103468744	378	INS	0.320225	0.604478	0.405882	0.465762	0	.	.	2
3	103803474	103804773	1300	DEL	0	0	0.00641026	0	0	.	.	2	EH38D3462851	CA
3	103870222	103870814	593	DEL	0.0581395	0.00746269	0.0394737	0.032193	0	.	.	1
3	103882302	103882302	205	INS	0.831461	0.932836	0.935294	0.883365	0.00450913	.	.	2
3	103922945	103925295	2351	DEL	0	0	0.00588235	0	0	.	.	1
3	103974703	103974892	190	DEL	0.158537	0.0153846	0.0714286	0.0852428	0	.	.	1
3	104214759	104214759	1519	INS	0	0	0.00588235	0	0	.	.	2
3	104234776	104238239	3464	INV	0.00561798	0	0	0.00274157	0	.	.	2	EH38D5477016	dELS
3	104238590	104243866	5277	DEL	0.00561798	0	0	0.00274157	0	.	.	2	EH38D5477025;EH38D5477021;EH38D5477022;EH38D5477018;EH38D5477026;EH38D3463063;EH38D3463058;EH38D5477023;EH38D5477017;EH38D3463069;EH38D5477020;EH38D3463061;EH38D5477024;EH38D5477019	dELS
3	104278199	104279046	848	DEL	0.0348837	0.477273	0.208333	0.261387	0	.	.	1
3	104415994	104416446	453	DEL	0.00595238	0	0	0.00290476	0	.	.	2	EH38D5477088	CA
3	104623701	104705700	82000	DUP	0	0.00746269	0	0.0038209	0	.	.	2	EH38D3463301;EH38D6355697;EH38D3463318;EH38D3463308;EH38D5477177;EH38D5477162;EH38D5477156;EH38D5477178;EH38D3463334;EH38D5477176;EH38D3463322;EH38D3463326;EH38D3463345;EH38D3463314;EH38D3463310;EH38F0032536;EH38D5477155;EH38D3463324;EH38D3463329;EH38D5477161;EH38D5477168;EH38D3463338;EH38D3463298;EH38D3463302;EH38D3463328;EH38D3463337;EH38D3463313;EH38D3463333;EH38D5477170;EH38D5477174;EH38D3463…	dELS;CA;CA-TF;CA-CTCF;TF;CA-H3K4me3
3	104648138	104650539	2402	DEL	0	0	0.00595238	0	0	.	.	2
3	104795747	104798918	3172	DEL	0	0	0.00595238	0	0	.	.	2	EH38D3463391	CA
3	105075666	105077991	2326	DEL	0	0.0149254	0.00588235	0.00764179	0	.	.	1	EH38D5477320;EH38D3463558	dELS
3	105678011	105678382	372	DUP	0.0117647	0	0.0178571	0.00574118	0	.	.	2	EH38D5477704	dELS
3	106436128	106437531	1404	DEL	0	0	0.00684931	0	0	.	.	2	EH38D3464776	dELS
3	106835184	106835673	490	DEL	0.00595238	0	0	0.00290476	0	.	.	2	EH38D5478215	dELS
3	107037954	107040332	2379	DEL	0.707865	0.320896	0.605882	0.509737	0.00688077	.	.	1	EH38D3465208;EH38D5478298;EH38D3465207	CA
3	107680101	107690900	10800	DEL	0	0	0.00588235	0	0	.	.	2	EH38D3465769;EH38D3465761;EH38D6355936;EH38D5478623;EH38D5478622;EH38D3465756;EH38D5478624;EH38D3465767;EH38D6355937;EH38D5478629;EH38D3465757;EH38D5478628;EH38D3465758;EH38D5478621	dELS;CA	BBX;ENSG00000243701	0.004188002;4.623558e-05	-4.38373
3	107720210	107720210	246	INS	0.174157	0.328358	0.441176	0.253108	0.0640915	.	.	2
3	108286001	108302400	16400	DEL	0.00561798	0	0	0.00274157	0	CIP2A	CDS	2	EH38D5478986;EH38D3466369;EH38D3466365;EH38D5478985;EH38D5478987;EH38D3466366	dELS;CA-TF;CA-CTCF
3	108398001	108399459	1459	DEL	0	0.00746269	0	0.0038209	0	DZIP3	intron	2
3	108758618	108760898	2281	DEL	0.0168539	0	0.00595238	0.00822472	0	MORC1	intron	2
3	108953801	108966400	12600	DEL	0	0	0.00588235	0	0	.	.	2	EH38D3466799;EH38D3466798;EH38D3466800;EH38D5479237;EH38D3466797;EH38D3466796	pELS;dELS;PLS;CA
3	109060137	109068628	8492	DEL	0	0	0.00588235	0	0	.	.	2	EH38D5479300;EH38D3466865;EH38D5479303;EH38D5479301;EH38D5479298;EH38D3466866;EH38D3466867	dELS
3	109060958	109063547	2590	DEL	0.00561798	0	0	0.00274157	0	.	.	2	EH38D3466865	dELS
3	109103293	109104949	1657	DEL	0.178161	0.0681818	0.0512821	0.121852	0.0184178	.	.	1	EH38D5479320;EH38F0066438;EH38D5479321	dELS
3	109112099	109115063	2965	DEL	0	0	0.00588235	0	0	.	.	2	EH38D6356052;EH38D5479329;EH38D5479328	TF;dELS
3	109248172	109248172	154	INS	0.460674	0.522388	0.352941	0.492272	0.0275629	.	.	2
3	109489074	109489330	257	DEL	0.135802	0.117188	0.123377	0.126272	0	.	.	1
3	110117901	110133700	15800	DEL	0.00561798	0	0	0.00274157	0	.	.	2	EH38D3467416;EH38D5479663;EH38D3467413;EH38D3467412;EH38D3467411;EH38D3467409;EH38D5479661;EH38D5479662;EH38D3467410	dELS;CA;CA-CTCF
3	110256972	110257258	287	DEL	0.025641	0.149254	0.164474	0.0889307	0.0124655	.	.	1
3	110287767	110287767	200	INS	0.662921	0.41791	0.435294	0.537476	0.00902302	.	.	2
3	110647163	110647859	697	DEL	0	0	0.00625	0	0	.	.	2
3	110792778	110796433	3656	DEL	0	0.00746269	0.0117647	0.0038209	0	NECTIN3	intron	2	EH38D3467867;EH38D5479914;EH38D3467868;EH38D5479913;EH38D3467869;EH38D5479915	dELS;pELS;CA-H3K4me3
3	111243488	111249002	5515	DEL	0.0842697	0.203125	0.166667	0.145124	0	.	.	1	EH38D6356216;EH38D3468147;EH38D3468150;EH38D5480102;EH38D3468149;EH38D3468148	CA;dELS
3	112222692	112225531	2840	DEL	0.011236	0	0	0.00548315	0	.	.	2	EH38D6356301	dELS
3	112423199	112423338	140	DUP	0	0.00806452	0	0.00412903	0	.	.	2
3	112541601	112561200	19600	DEL	0	0	0.00588235	0	0	CD200R1L	CDS	2	EH38D3469442;EH38D3469441;EH38D5480957;EH38D5480959;EH38D5480962;EH38F0032657;EH38D3469440;EH38D5480955	CA;dELS;CA-CTCF;CA-H3K4me3;TF
3	112612801	112636000	23200	DUP	0.00561798	0	0	0.00274157	0	.	.	2	EH38D3469478;EH38D5480993;EH38D3469483;EH38D5481002;EH38D5480992;EH38D5481003;EH38D3469480;EH38D3469481;EH38D3469479;EH38D5480996	dELS;CA
3	112652501	112664100	11600	DUP	0	0	0.00595238	0	0	CD200R1	intron	2			CD200	0.0242846	2.61559679364603
3	114288590	114290962	2373	DEL	0	0.00746269	0	0.0038209	0	ZBTB20	intron	4
3	114656930	114668586	11657	DEL	0.011236	0.0298507	0.00588235	0.0207667	0	ZBTB20	intron	4	EH38D5482123;EH38D3471142;EH38D3471139;EH38D3471141;EH38D5482124	dELS;TF
3	114984987	114988416	3430	DEL	0.00561798	0	0.00588235	0.00274157	0	.	.	2	EH38D3471371	CA
3	115045687	115046065	379	DEL	0	0.00746269	0	0.0038209	0	.	.	2
3	116204831	116205178	348	DEL	0.434524	0.207692	0.333333	0.318386	0	.	.	1
3	117738401	117748900	10500	DUP	0	0	0.00649351	0	0	.	.	2	EH38F0032730	TF
3	118281604	118281828	225	DEL	0.821839	0.80303	0.858974	0.812209	0	.	.	1			ARHGAP31	0.0391103	-0.502645
3	119054201	119067600	13400	DEL	0.00561798	0	0	0.00274157	0	ARHGAP31	intron	4	EH38D5483883;EH38D3474219;EH38D3474218;EH38D3474216;EH38D5483884;EH38D3474222;EH38D6356779;EH38D3474214;EH38D5483885;EH38D3474215	CA;pELS;dELS;CA-CTCF
3	119350571	119354114	3544	DEL	0	0.0149254	0.0294118	0.00764179	0.0011969	.	.	4	EH38D3474456;EH38D5484082;EH38D5484084;EH38D5484081;EH38D5484086;EH38D5484083	dELS;pELS	ENSG00000242622	0.00911442	-1.12078
3	119893983	119894443	461	DEL	0.897727	0.932836	0.9	0.915703	0	GPR156	intron	1	EH38D5484418;EH38D5484419	dELS
3	120970001	120972655	2655	DUP	0.00561798	0	0	0.00274157	0	STXBP5L	intron	2	EH38D5484915	CA
3	121051601	121061000	9400	DEL	0	0.00746269	0	0.0038209	0	STXBP5L	intron	4	EH38D3475692	CA
3	121272617	121273445	829	DEL	0.149425	0	0.03125	0.0729195	0.00499355	.	.	1	EH38D5485017;EH38D5485016	CA;CA-CTCF
3	121407301	121417800	10500	DUP	0	0	0.00588235	0	0	GOLGB1	CDS	2	EH38D3475919;EH38D5485112;EH38D3475917;EH38D5485108;EH38D6356967;EH38D3475918;EH38D5485109;EH38D3475915;EH38D3475916;EH38D5485111;EH38D5485115;EH38D5485114	dELS;CA-H3K4me3;CA
3	122666101	122706100	40000	DUP	0	0.00746269	0	0.0038209	0	SEMA5B	CDS	4	EH38D5485958;EH38D3476908;EH38D3476899;EH38D5485962;EH38D5485968;EH38D3476917;EH38D5485972;EH38D3476928;EH38D5485956;EH38D5485942;EH38D5485946;EH38D5485959;EH38D5485949;EH38D5485960;EH38D3476918;EH38D5485945;EH38D6357099;EH38D3476904;EH38D3476884;EH38D3476887;EH38D5485955;EH38D3476877;EH38D3476883;EH38F0066504;EH38D3476879;EH38D5485944;EH38D6357100;EH38F0032832;EH38D5485943;EH38D5485963;EH38D5485…	dELS;pELS;CA;PLS;TF;CA-CTCF
3	123137781	123145742	7962	DUP	0.00561798	0	0	0.00274157	0	ADCY5	intron	4	EH38D5486498;EH38D5486500;EH38D6357205;EH38D6357207;EH38D6357206;EH38D5486497;EH38D5486503;EH38D3477446;EH38D3477436;EH38D5486507;EH38D5486506;EH38D3477445;EH38D5486505;EH38D5486496;EH38D5486501;EH38D5486495;EH38D5486499	pELS;dELS;PLS
3	124901612	124903119	1508	DEL	0.00561798	0	0.0119048	0.00274157	0	SLC12A8	intron	2	EH38D3479271	dELS
3	124914613	124923576	8964	DEL	0.00561798	0	0	0.00274157	0	SLC12A8	intron	2	EH38D5487776;EH38D3479295;EH38D3479291;EH38D3479293;EH38F0066515;EH38D3479290;EH38D3479292;EH38D5487775;EH38F0032871;EH38D5487777	CA-CTCF;CA;dELS;TF
3	124936294	124937163	870	DEL	0.258427	0.425373	0.352941	0.343903	0	.	.	1	EH38D3479312	CA-CTCF
3	125354045	125355346	1302	DEL	0.00568182	0	0	0.00277273	0	.	.	2	EH38D5488041;EH38D5488040;EH38D5488039;EH38D5488038	dELS
3	125607914	125607914	154	INS	0.179775	0.141791	0.152941	0.160327	0	.	.	2
3	125672210	125676959	4750	DEL	0.0730337	0.137931	0.135802	0.106261	0	.	.	1	EH38D5488253;EH38D3479828	pELS;CA
3	126372701	126382333	9633	DEL	0	0	0.00588235	0	0	TXNRD3	CDS	2	EH38D5489235;EH38D5489230;EH38D5489232;EH38D5489236;EH38D5489233;EH38D6357682;EH38D3480602;EH38D3480606;EH38D5489231	dELS;pELS;PLS;CA-H3K4me3;CA-CTCF
3	127037739	127038687	949	DEL	0	0.00757576	0	0.00387879	0	.	.	2
3	127465774	127466674	901	DEL	0.00568182	0	0	0.00277273	0	MGLL	intron	2	EH38D5490707;EH38D5490708;EH38D5490706	dELS
3	127496511	127497797	1287	INV	0	0.0322581	0	0.0165161	0.00480799	MGLL	intron	2	EH38D3481828;EH38D5490760;EH38D5490759	dELS
3	127496516	127497015	500	INV	0.0397727	0.136364	0.0892857	0.0892273	0	MGLL	intron	2	EH38D5490760;EH38D5490759	dELS
3	128380401	128393800	13400	DUP	0	0	0.0060241	0	0	.	.	1	EH38D5491782;EH38D5491777;EH38D5491775;EH38D5491769;EH38D3482871;EH38D3482864;EH38D5491771;EH38D5491781;EH38D5491783;EH38D3482868	pELS;dELS;CA-H3K4me3	ENSG00000242551;ENSG00000244300	0.002575441;0.03791049	3.78577081114513
3	128403834	128414400	10567	DUP	0	0.00757576	0.0117647	0.00387879	0	.	.	1	EH38D3482888;EH38D6358174;EH38D5491802;EH38D5491800;EH38D5491801;EH38D5491799;EH38D6358173;EH38D5491797;EH38D3482890;EH38D6358175;EH38D3482892;EH38D3482893	dELS;CA-TF;TF;CA-CTCF;pELS
3	128410543	128415438	4896	DEL	0.0224719	0	0	0.0109663	0	.	.	1	EH38D3482892;EH38D5491804;EH38D3482893	CA-CTCF;dELS;pELS
3	128430286	128432804	2519	DEL	0.0505618	0	0.0542169	0.0246742	0	.	.	1	EH38D5491826;EH38D3482910;EH38F0032916;EH38D5491825	CA;TF;dELS
3	128465844	128466168	325	DEL	0	0	0.00657895	0	0	RAB7A	intron	4	EH38D5491857	CA
3	128519589	128520852	1264	DEL	0	0	0.00595238	0	0	RAB7A	intron	4	EH38D3483014;EH38D5491926;EH38D5491924;EH38D5491925	pELS;dELS	ENSG00000242551	0.0401684	-2.59464
3	128731235	128732217	983	DEL	0	0.00746269	0	0.0038209	0	EFCC1	intron	2	EH38D5492156	dELS
3	128757171	128759333	2163	DEL	0	0	0.00588235	0	0	EFCC1	CDS	2	EH38D3483268;EH38D5492202;EH38D5492203;EH38D5492205;EH38D5492204	CA-CTCF;CA
3	129046197	129047356	1160	DEL	0	0.0298507	0	0.0152836	0.00179432	.	.	1	EH38D6358377;EH38D5492576;EH38D3483536	TF;dELS;CA-CTCF
3	129052207	129052207	345	INS	0.011236	0.164179	0.1	0.0895428	0	.	.	2			MBD4	0.0240256;0.9752154;0.9803155	-0.785861
3	129119502	129129700	10199	DEL	0	0	0.00588235	0	0	EFCAB12	CDS	4	EH38D3483608;EH38D3483610;EH38D5492672;EH38D5492670;EH38D5492679;EH38D5492673;EH38D5492674;EH38D3483614;EH38D5492671;EH38D5492676	pELS;dELS;CA;CA-H3K4me3	ENSG00000242551	0.0401684	-2.59937
3	129471359	129473771	2413	DEL	0	0	0.00588235	0	0	TMCC1	intron	2	EH38D3484051;EH38D5493101	CA-H3K4me3
3	129657285	129657891	607	DEL	0.369318	0.19403	0.12987	0.279571	0.0542513	.	.	1	EH38D3484206;EH38D5493219;EH38D5493220	dELS;CA-CTCF
3	129690901	129799500	108600	DEL	0	0	0.00588235	0	0	TRH	CDS	4	EH38D5493298;EH38D5493302;EH38D5493314;EH38D5493275;EH38D5493279;EH38D3484297;EH38D5493303;EH38D5493320;EH38D3484265;EH38D5493328;EH38D5493262;EH38D3484289;EH38D3484272;EH38D3484276;EH38D5493324;EH38D5493299;EH38D5493289;EH38D3484246;EH38D3484309;EH38D5493319;EH38D5493327;EH38D5493257;EH38D5493318;EH38D5493321;EH38D5493253;EH38D5493252;EH38D5493259;EH38D5493316;EH38D5493290;EH38D5493322;EH38D5493…	CA;dELS;CA-CTCF;pELS;CA-TF;CA-H3K4me3;TF;PLS	ENSG00000271270	0.000175025	-4.15734
3	129763426	129800319	36894	DEL	0.292135	0.462687	0.323529	0.379457	0	.	.	1	EH38D3484309;EH38D5493314;EH38D5493319;EH38D5493327;EH38D5493329;EH38D5493318;EH38D3484297;EH38D5493320;EH38D5493328;EH38D5493321;EH38D3484289;EH38D5493324;EH38D5493316;EH38D5493322;EH38D5493330;EH38D5493325;EH38D5493310;EH38D5493315;EH38D5493323;EH38D3484299	pELS;CA-CTCF;dELS;CA;CA-TF;TF	ENSG00000228252;ENSG00000249846	0.003467929;0.0001963167	0.558219533576078
3	130132024	130132904	881	DEL	0	0.0298507	0.0185185	0.0152836	0	COL6A5	CDS	1	EH38D3484525	dELS
3	130904070	130908861	4792	DEL	0	0.00746269	0	0.0038209	0	NEK11	intron	2	EH38D3485132;EH38D5493884	CA-CTCF;CA
3	131708192	131713435	5244	DEL	0.426966	0.328358	0.352941	0.376479	0	CPNE4	intron	1	EH38D3485687;EH38D3485686	dELS;CA
3	131708253	131708253	208	INS	0.426966	0.328358	0.352941	0.376479	0	CPNE4	intron	2
3	131825601	131836200	10600	DUP	0	0	0.00588235	0	0	.	.	2	EH38D3485759	CA
3	131891772	131891772	233	INS	0.988764	0.731343	0.8	0.856965	0	.	.	2
3	131989090	131995052	5963	DEL	0.191011	0.30597	0.305882	0.24987	0	.	.	1	EH38D3485878;EH38D3485877	dELS
3	132597586	132598731	1146	DEL	0	0.00769231	0	0.00393846	0	.	.	1	EH38D3486367;EH38D5494639	dELS
3	133053301	133066900	13600	DUP	0	0	0.00588235	0	0	TMEM108	intron	2
3	133137915	133140349	2435	DUP	0.0449438	0	0.00595238	0.0219326	0	BFSP2	intron	4	EH38D5494901;EH38D5494898	dELS	TF;DNAJC13	0.0335449;0.04549988	2.29571065493726
3	133322503	133324249	1747	DEL	0	0.0223881	0.0176471	0.0114627	0	TOPBP1	intron	4
3	134207188	134207732	545	DEL	0	0.00746269	0	0.0038209	0	CEP63	intron	3	EH38D5495932	pELS
3	134413689	134416018	2330	DEL	0	0	0.00595238	0	0	.	.	2	EH38D5496104;EH38D5496105;EH38D3488128;EH38D5496103	dELS	TF	0.0139804	-2.91602
3	134723301	134744200	20900	DUP	0.00561798	0	0	0.00274157	0	EPHB1	intron	2	EH38D3488397;EH38D5496325;EH38D3488399;EH38D5496328;EH38D3488408;EH38D3488409;EH38D5496313;EH38D3488396;EH38F0066580;EH38D5496321;EH38D5496326;EH38D5496323;EH38D5496324;EH38D5496315;EH38D3488402;EH38D5496314;EH38D5496318;EH38D5496312;EH38D5496322	dELS;CA-CTCF;CA;TF;CA-TF;CA-H3K4me3
3	135451018	135456665	5648	DEL	0	0	0.0120482	0	0	.	.	2	EH38D3488848;EH38D6359036;EH38F0033019	CA;CA-CTCF;TF
3	135596997	135599143	2147	DEL	0.00561798	0	0	0.00274157	0	.	.	2	EH38D3488955;EH38D3488956	CA-H3K4me3;CA-CTCF
3	136021013	136026215	5203	DEL	0.814607	0.410448	0.564706	0.607677	0	PCCB	intron	4	EH38D3489299;EH38D5496928;EH38D5496927;EH38D3489298	dELS;CA;CA-CTCF	PCCB;ENSG00000261758	0.0004674311;0.2539042;0.01027102	-0.521264
3	136206401	136218700	12300	DEL	0	0.00746269	0	0.0038209	0	STAG1	intron	4	EH38D3489387;EH38D5497001;EH38D5496998;EH38D5496996;EH38D5496997	CA-H3K4me3;dELS;CA;CA-CTCF
3	136779146	136782305	3160	DEL	0.00561798	0	0.00588235	0.00274157	0	.	.	2	EH38D3489868;EH38D3489867;EH38D3489870	dELS
[truncated: 7,969 more rows]
