# Supplementary material for: Admixture-driven structural variation diversity and its functional implications
Source: Natl Sci Rev. 2025 Nov 21;13(5):nwaf527. doi: 10.1093/nsr/nwaf527 (PMC12908926; doi:10.1093/nsr/nwaf527)
Supplement: nwaf527_Supplemental_Files [file nwaf527_supplemental_files.zip › Table_S3_R1.xlsx]

## Sheet: iHS
Chr	Start	End	Length	SV Type	Variant Allele Frequency (VAF)				Ancestry-biased FSTa	Overlapping genes	Functional component	iHS Z-score
					HAN	WEU	XJU (observed)	XJU (expected)
4	61330096	61333189	3094	DEL	0.662921	0.61194	0.52381	0.636819	0.0141431	.	.	2.5779
8	42190427	42194398	3972	DEL	0.904494	0.820896	0.841176	0.861692	0	.	.	2.57001
6	14745255	14745702	448	DEL	0.869318	0.895522	0.919753	0.882735	0	.	.	2.54803
5	143181043	143186147	5105	DEL	0.011236	0	0.0529412	0.00548315	0.0274958	.	.	2.50253
9	19671058	19671058	537	INS	0.831461	0.410448	0.705882	0.615902	0.00620994	SLC24A2	intron	2.48798
9	19671054	19671054	516	INS	0.831461	0.410448	0.711765	0.615902	0.00871799	SLC24A2	intron	2.46331
9	132026685	132028069	1385	DEL	0.477528	0.731343	0.611765	0.607481	0	.	.	2.44703
2	84159845	84159845	822	INS	0.589888	0.0970149	0.217647	0.337537	0.0237216	.	.	2.43609
7	91031073	91042606	11534	DEL	0.191011	0	0.111765	0.0932135	0	.	.	2.42885
8	53700963	53701625	663	DEL	0.00581395	0.171642	0.0914634	0.0907178	0	.	.	2.34867
12	119440673	119442824	2152	DEL	0.0965909	0.00746269	0.0941176	0.0509573	0.00200839	SRRM4	intron	2.30333
20	32241477	32242568	1092	DEL	0.011236	0	0.0535714	0.00548315	0.0279802	.	.	2.23604
14	48323968	48324547	580	INV	0.197674	0.171642	0.228395	0.184346	0	.	.	2.22167
3	13681182	13682272	1091	DEL	0.011236	0.149254	0.0714286	0.0819011	0	.	.	2.2024
18	71182463	71182463	376	INS	0.123596	0.186567	0.152941	0.155837	0	.	.	2.09214
18	48949793	48949793	1290	INS	0.921348	0.798507	0.864706	0.858454	0	.	.	2.07736
1	94288372	94291256	2885	DEL	0.617978	0.320896	0.488235	0.465872	0	BCAR3	intron	2.04184
1	38950740	38950740	227	INS	0.955056	0.798507	0.870588	0.874903	0	.	.	2.03788
5	24574852	24574852	1133	INS	0.522472	0.507463	0.505882	0.514787	0	CDH10	intron	2.02457
1	232458590	232460251	1662	DEL	0.213483	0.363636	0.270588	0.290362	0	.	.	2.02352
12	70680615	70682059	1445	INV	0.162921	0.0522388	0.123529	0.106252	0	CNOT2	intron	2.01969
aHighly deviated SVs are in red.

## Sheet: XP-EHH
Chr	Start	End	Length	SV Type	Variant Allele Frequency (VAF)				Ancestry-biased FSTa	Overlapping genes	Functional component	XP-EHH XJU >2 b
					HAN	WEU	XJU (observed)	XJU (expected)				HAN	WEU
1	10077496	10079548	2053	DEL	0	0	0.00609756	0	0	.	.	2.00837
1	26460063	26464762	4700	DEL	0.0224719	0.149254	0.0764706	0.0873842	0	.	.		2.28477
1	27974619	27981268	6650	DEL	0	0.00746269	0	0.0038209	0	.	.	2.68722
1	30738620	30739931	1312	DEL	0	0.0597015	0.0352941	0.0305672	0	.	.	2.8326
1	31954095	31958659	4565	DEL	0.011236	0	0	0.00548315	0	.	.	2.41864
1	35582125	35592076	9952	DEL	0.00561798	0	0	0.00274157	0	.	.	2.43133
1	35876916	35877646	731	DEL	0.00568182	0	0	0.00277273	0	ZMYM4	intron	2.18378
1	39084171	39085971	1801	DEL	0.12069	0.0522388	0.0529412	0.0856428	0	.	.		2.38175
1	55274657	55274657	218	INS	0.842697	0.858209	0.805882	0.850639	0	LEXM	intron	2.76953
1	74312431	74312682	252	DEL	0.488506	0.386364	0.475309	0.436209	0	.	.		2.20903
1	93007030	93007216	187	DEL	0	0	0.00714286	0	0	EVI5	intron		2.14369
1	93118901	93129300	10400	DUP	0	0	0.00609756	0	0	EVI5	CDS		3.04962
1	93291981	93292800	820	DEL	0.142045	0.119403	0.160494	0.130453	0	.	.		2.14951
1	93571676	93572383	708	DEL	0.00574713	0	0	0.0028046	0	MTF2	intron		4.08234
1	113799624	113800092	469	DEL	0.988636	0.80597	0.91358	0.895111	0	.	.		2.69762
1	154854902	154856417	1516	DEL	0	0.00746269	0.0060241	0.0038209	0	.	.		2.69847
1	154998784	155000124	1341	DEL	0	0	0.0060241	0	0	DCST2	CDS		2.41599
1	158488408	158488675	268	DEL	0.64881	0.492424	0.623457	0.56874	0	.	.		2.44462
1	164418901	164424400	5500	DEL	0	0.00746269	0	0.0038209	0	.	.	3.45358
1	167194301	167205300	11000	DUP	0	0	0.00588235	0	0	POU2F1	intron		2.10377
1	176478216	176478773	558	DEL	1	1	1	1	0	PAPPA2	intron		2.39481
1	195522206	195529641	7436	DEL	0	0.00746269	0	0.0038209	0	.	.		2.70583
1	220436306	220440885	4580	DEL	0.0898876	0	0.0176471	0.0438652	0	RAB3GAP2	intron	2.93715
2	17097686	17102580	4895	DEL	0.00561798	0	0	0.00274157	0	.	.		2.28981
2	17585033	17590631	5599	DEL	0.0842697	0.0447761	0.0764706	0.064049	0	.	.		2.11441
2	53292310	53293079	770	DEL	0.0227273	0	0.0180723	0.0110909	0	.	.		2.3503
2	66008584	66009736	1153	DEL	0.0505618	0	0.0470588	0.0246742	0	.	.	3.26483
2	109310548	109312111	1564	DEL	0.0224719	0.440299	0.290123	0.236399	0	.	.		2.04421
2	115415543	115420059	4517	DEL	0.00561798	0	0	0.00274157	0	DPP10	intron	2.12944
2	125766561	125766561	155	INS	0.837079	0.514925	0.670588	0.672136	0	.	.		2.20652
2	125766562	125766562	171	INS	0.837079	0.514925	0.670588	0.672136	0	.	.		2.20652
2	148979201	148981000	1800	DEL	0	0.00746269	0	0.0038209	0	MBD5	intron		2.18612
2	159622268	159623079	812	DEL	0	0.0223881	0.0197368	0.0114627	0	.	.		2.08039
2	159661994	159662872	879	DEL	0.0116279	0.156716	0.0365854	0.0859132	0.00885068772359854	DAPL1	intron		2.27799
2	177352024	177356234	4211	DEL	0	0.00746269	0.0176471	0.0038209	0	.	.		2.20627
2	178741004	178742105	1102	DEL	0.0168539	0.0298507	0.0470588	0.0235083	0	PDE11A	intron		2.83115
2	180411401	180415649	4249	DEL	0	0.0078125	0.0117647	0.004	0	ZNF385B	intron		2.04853
2	180411427	180422176	10750	INV	0	0.0671642	0.0588235	0.0343881	0	ZNF385B	intron		2.0553
2	180411428	180416201	4774	INV	0	0.0671642	0.0535714	0.0343881	0	ZNF385B	intron		2.0553
2	183370134	183372238	2105	DUP	0.0328947	0	0.0182927	0.0160526	0	PDE1A	intron		2.74046
2	196214814	196215226	413	DEL	0.58427	0.858209	0.72619	0.724527	0	.	.	2.71043
2	210582232	210583337	1106	DEL	0	0.00746269	0	0.0038209	0	MAP2	intron	2.08349
2	220232674	220233178	505	DEL	0.172414	0.176923	0.136905	0.174723	0	.	.	2.63688
2	223573201	223575600	2400	DEL	0	0	0.00588235	0	0	MOGAT1	CDS		2.07014
2	237796239	237796239	988	INS	1	0.977612	0.994118	0.988537	0	.	.		2.13723
2	238010101	238021700	11600	DUP	0	0	0.00595238	0	0	.	.		2.35964
3	3469084	3469370	287	DEL	0.00625	0	0	0.00305	0	.	.	2.41564
3	10218471	10222743	4273	DEL	0.0337079	0	0	0.0164494	0.00474050294275012	IRAK2	CDS		2.67858
3	43565781	43565781	265	INS	0.932584	0.955224	0.958824	0.944176	0	ANO10	intron		2.47402
3	44381957	44386849	4893	DEL	0.0224719	0	0.00588235	0.0109663	0	TCAIM	intron		2.3417
3	49120283	49124933	4651	DEL	0	0	0.00625	0	0	QRICH1	intron		2.05067
3	64533113	64535679	2567	DUP	0.0632184	0	0.047619	0.0308506	0	ADAMTS9	intron	3.54158
3	75549999	75550873	875	DEL	0	0	0.00609756	0	0	.	.	2.26793
3	87085731	87086645	915	DEL	0.00561798	0	0	0.00274157	0	.	.	2.47609
3	95911979	95912303	325	DEL	0.00595238	0	0	0.00290476	0	.	.	2.20719
3	96307501	96327200	19700	DEL	0	0.0223881	0	0.0114627	0	.	.	2.00033
3	104795747	104798918	3172	DEL	0	0	0.00595238	0	0	.	.		2.10152
3	110647163	110647859	697	DEL	0	0	0.00625	0	0	.	.	2.37616
3	110792778	110796433	3656	DEL	0	0.00746269	0.0117647	0.0038209	0	NECTIN3	intron	2.48777
3	112423199	112423338	140	DUP	0	0.00806452	0	0.00412903	0	.	.	2.1258
3	125354045	125355346	1302	DEL	0.00568182	0	0	0.00277273	0	.	.		2.07618
3	127496511	127497797	1287	INV	0	0.0322581	0	0.0165161	0.00480799	MGLL	intron	2.06151
3	127496516	127497015	500	INV	0.0397727	0.136364	0.0892857	0.0892273	0	MGLL	intron	2.03735
3	140193794	140194014	221	DEL	0.16875	0.138462	0.056962	0.153242	0.0358898135867343	CLSTN2	intron	2.06109
3	140522489	140523645	1157	DEL	0.107955	0.00757576	0.0176471	0.0565606	0.00931475383442106	.	.	2.91371
3	159681267	159681267	244	INS	1	1	0.988235	1	1.19048e-10	.	.		2.54725
3	167718601	167718601	1331	INS	0.162921	0.11194	0.1	0.136819	0	.	.		2.11926
3	172173318	172173703	386	INV	0.011236	0.156716	0.0823529	0.085722	0	.	.		2.16581
3	177294509	177297473	2965	DEL	0	0.0820896	0.0235294	0.0420299	0	.	.		2.28885
3	179654339	179654805	467	DEL	0.613636	0.432836	0.542169	0.521066	0	PEX5L	intron		3.28612
3	182295652	182295775	124	DEL	0.00632911	0	0.0285714	0.00308861	0.00643199926817909	.	.	2.19019
3	183378857	183378857	398	INS	0.511236	0.231343	0.370588	0.367931	0	KLHL24	intron	2.0004
3	193300925	193303566	2642	DEL	0	0	0.00588235	0	0	.	.		2.09614
3	193836512	193837483	972	DEL	0	0.00757576	0	0.00387879	0	.	.	3.10634
4	25517598	25517598	198	INS	0.466292	0.231343	0.364706	0.345998	0	.	.	2.2733
4	28884201	28908300	24100	DUP	0	0.00746269	0	0.0038209	0	.	.		2.15753
4	29927929	29932168	4240	DEL	0	0.00746269	0	0.0038209	0	.	.	2.04449
4	30101401	30133500	32100	DEL	0.00561798	0	0	0.00274157	0	.	.	2.33062
4	30139001	30151400	12400	DEL	0.00561798	0	0	0.00274157	0	.	.	2.83964
4	30151354	30152478	1125	DEL	0.0227273	0.0223881	0.00617284	0.0225536	0	.	.	2.83837
4	31688662	31689870	1209	DEL	0	0.0149254	0.0185185	0.00764179	0	.	.		2.19117
4	31691253	31695200	3948	DEL	0	0	0.00588235	0	0	.	.		2.19569
4	44807372	44807372	180	INS	0.640449	0.38806	0.482353	0.511226	0	.	.	2.35364
4	44811901	44832267	20367	DUP	0	0.00746269	0.0117647	0.0038209	0	.	.	2.15791
4	86976374	86979951	3578	DEL	0	0.0522388	0.0238095	0.0267463	0	MAPK10	intron	2.01109	2.29529
4	90101866	90107398	5533	DUP	0.0786517	0.0820896	0.0352941	0.0804119	0.00681602323381831	.	.		2.59194
4	122998783	123000715	1933	DEL	0.00561798	0	0	0.00274157	0	.	.		2.228
4	149294001	149297131	3131	DEL	0	0	0.00588235	0	0	NR3C2	intron		2.54166
4	168596669	168599550	2882	DEL	0	0.00746269	0	0.0038209	0	.	.		2.43016
4	169116813	169118417	1605	DEL	0.134831	0.0149254	0.0529412	0.0734395	0	.	.		2.32453
4	169619456	169621228	1773	DEL	0.0561798	0	0.00588235	0.0274157	0.00232415875969999	PALLD	intron	2.04678
4	169865901	169866811	911	DEL	0	0.00746269	0	0.0038209	0	.	.		2.3273
4	173425032	173433520	8489	DEL	0.994382	0.80597	0.958824	0.897915	0.0159326527202263	GALNTL6	intron		2.53947
4	176429301	176433164	3864	DEL	0	0.0223881	0	0.0114627	0	.	.	2.50342
5	5833401	5836214	2814	DEL	0	0.00746269	0	0.0038209	0	.	.		2.06253
5	11796858	11797672	815	DEL	0.0168539	0	0.0060241	0.00822472	0	CTNND2	intron	2.10062
5	16124810	16125491	682	DEL	0	0.0447761	0.0357143	0.0229254	0	36951	intron		2.07164
5	21649508	21651248	1741	DEL	0.011236	0	0	0.00548315	0	.	.	2.29008
5	42628275	42631119	2845	DEL	0.11236	0.258333	0.210843	0.187098	0	GHR	CDS		3.31854
5	56267044	56270475	3432	DEL	0	0	0.00588235	0	0	.	.	2.32919
5	90615213	90617038	1826	DEL	0.0224719	0	0	0.0109663	0	.	.	2.07507
5	95851767	95851767	1031	INS	0.438202	0.671642	0.564706	0.557723	0	.	.		3.50306
5	116550171	116550171	256	INS	0.0505618	0.395522	0.217647	0.227182	0	.	.		2.24062
5	117387098	117393883	6786	DEL	0	0.0820896	0.0595238	0.0420299	0	.	.		2.05078
5	118692051	118702800	10750	DEL	0	0	0.0117647	0	0	TNFAIP8	intron		2.03928
5	146037301	146050100	12800	DEL	0.00561798	0	0	0.00274157	0	PPP2R2B	intron	2.13273
5	146394711	146397307	2597	DEL	0.219101	0.00746269	0.0529412	0.110742	0.0103431082831847	PPP2R2B	intron	2.52914
5	149441738	149442163	426	DEL	0.136364	0.121212	0.107595	0.128606	0	CSF1R	intron	2.59146
5	155475975	155489600	13626	DEL	0	0.141791	0.105882	0.072597	0	.	.	2.81427
5	159022307	159022981	675	DEL	0.195402	0.0606061	0.117284	0.126387	0	.	.		2.10058
5	160540664	160550322	9659	DEL	0.0224719	0	0	0.0109663	0	.	.		2.14309
5	168439075	168440246	1172	DEL	0.00568182	0	0	0.00277273	0	SLIT3	intron	2.64538
5	174248321	174249101	781	DEL	0	0.00746269	0	0.0038209	0	.	.		2.06827
5	178386766	178391338	4573	DEL	0.157303	0	0.0535714	0.076764	0	ZNF454	3'UTR	1.99115
6	5898447	5898875	429	DEL	0.174157	0.204545	0.25	0.189716	0	.	.		2.70936
6	9359501	9360400	900	DEL	0.00568182	0	0	0.00277273	0	.	.		2.18841
6	89923634	89923634	771	INS	0.410112	0.880597	0.605882	0.651001	0	GABRR1	intron		2.16481
6	103654883	103658368	3486	DEL	0	0.00746269	0	0.0038209	0	.	.		2.11599
6	106454263	106455396	1134	DEL	0	0.0298507	0.0182927	0.0152836	0	.	.		2.28169
6	136572656	136573212	557	DEL	0.00581395	0	0	0.00283721	0	.	.	2.06838
6	153958366	153961525	3160	DEL	0.286517	0.276119	0.269231	0.281193	0	.	.		2.88574
7	29671601	29688267	16667	DEL	0.00561798	0.00746269	0.00588235	0.00656247	0	.	.		2.06287
7	29688451	29690143	1693	DEL	0.0505618	0.0895522	0.00588235	0.0705249	0.0440431379406927	.	.		2.23789
7	38935318	38935797	480	DUP	0	0.00757576	0	0.00387879	0	VPS41	intron		2.14207
7	42400038	42404426	4389	DEL	0	0.00746269	0	0.0038209	0	.	.		2.23237
7	49656478	49662012	5535	DEL	0.00568182	0	0	0.00277273	0	.	.		2.56619
7	81141527	81145258	3732	DEL	0	0	0.00609756	0	0	.	.	2.05257
7	102875319	102877895	2577	DEL	0.0823529	0.0461538	0.0903614	0.063819	0	.	.	2.08373
7	112289101	112290368	1268	DEL	0.00568182	0	0	0.00277273	0	.	.		2.40813
7	122392901	122403200	10300	DEL	0.00561798	0	0	0.00274157	0	CADPS2	intron		2.27817
7	129085600	129086599	1000	DEL	0	0.00757576	0.00609756	0.00387879	0	STRIP2	intron		2.4481
7	131592175	131596841	4667	DEL	0	0	0.00588235	0	0	.	.		2.42412
7	135496811	135497447	637	DUP	0	0.00746269	0.0126582	0.0038209	0	.	.	2.14727
7	141165145	141168545	3401	DEL	0.00561798	0	0	0.00274157	0	TMEM178B	intron	2.45778
7	148072862	148076327	3466	DEL	0.696629	0.783582	0.752941	0.741149	0	CNTNAP2	intron		2.10328
8	10916901	10918505	1605	DEL	0	0.00746269	0	0.0038209	0	XKR6	intron		3.22552
8	11245557	11247207	1651	DEL	0.0393258	0.41791	0.241176	0.233161	0	.	.		2.41291
8	18561258	18569500	8243	DEL	0	0.00746269	0	0.0038209	0	PSD3	intron	2.00563
8	21624684	21638326	13643	DEL	0.0561798	0.0746269	0.0176471	0.0656247	0.0168672597858349	GFRA2	CDS	2.52379
8	24145305	24151092	5788	DEL	0.134831	0.0373134	0.0529412	0.0849022	0	.	.	2.40591
8	24169544	24169734	191	DUP	0.00581395	0	0	0.00283721	0	ADAM28	intron	2.92352
8	32152229	32154992	2764	DEL	0.0337079	0	0.0176471	0.0164494	0	NRG1	intron		2.32529
8	39100120	39102734	2615	DEL	0	0	0.00588235	0	0	ADAM32	intron	2.09101
8	52927438	52927659	222	DUP	0	0.0078125	0	0.004	0	.	.	2.02727
8	57188295	57188618	324	DEL	0.00625	0	0	0.00305	0	.	.	2.08164
8	79476401	79488500	12100	DUP	0	0.00746269	0	0.0038209	0	PKIA	5'UTR		2.06273
8	82044995	82046631	1637	DEL	0	0.272727	0.0714286	0.139636	0.0125878031883397	.	.		2.26334
8	83224580	83225254	675	DEL	0	0	0.00675676	0	0	.	.	2.04607
8	114056492	114058772	2281	DEL	0	0.149254	0.0662651	0.0764179	0	CSMD3	intron		2.36808
8	135059598	135068083	8486	DEL	0.0786517	0	0.0176471	0.038382	0	.	.		2.43085
8	139910574	139912367	1794	DEL	0.011236	0	0.0117647	0.00548315	0	COL22A1	intron		2.67792
8	141511281	141511281	340	INS	0.713483	0.850746	0.829412	0.783762	0	.	.		2.10773
9	10292586	10294279	1694	DEL	0	0	0.00617284	0	0	PTPRD	intron	2.11093
9	19671054	19671054	516	INS	0.831461	0.410448	0.711765	0.615902	0.00871799	SLC24A2	intron		2.30624
9	19671058	19671058	537	INS	0.831461	0.410448	0.705882	0.615902	0.00620994	SLC24A2	intron		2.3059
9	19671768	19673474	1707	DEL	0	0.0970149	0.0443038	0.0496716	0	SLC24A2	intron		2.35404
9	24524501	24533063	8563	DEL	0	0.00746269	0	0.0038209	0	.	.		2.71546
9	75022343	75027547	5205	DEL	0	0.00746269	0	0.0038209	0	.	.		2.5201
9	115909485	115910173	689	DEL	0.0411765	0	0.0246914	0.0200941	0	.	.	2.01319
9	132026685	132028069	1385	DEL	0.477528	0.731343	0.611765	0.607481	0	.	.	2.76887
10	27638236	27642087	3852	DEL	0.410112	0.0597015	0.152941	0.230702	0.0076391819731444	.	.	2.16661
10	55893656	55894139	484	DEL	0.848315	0.234848	0.518987	0.53422	0	PCDH15	intron		2.2698
10	81251401	81268400	17000	DEL	0	0.00746269	0	0.0038209	0	.	.	3.22305
10	81267918	81279733	11816	DEL	0.0352941	0	0	0.0172235	0.00552380952380951	EIF5AL1	CDS	3.37118
10	84127814	84130364	2551	DEL	0.202247	0.0522388	0.105882	0.125443	0	NRG3	intron	2.3193
10	85522715	85523905	1191	DEL	0.119318	0.11194	0.147887	0.115541	0	.	.		2.41733
10	109638485	109639692	1208	DEL	0.0170455	0	0	0.00831818	0	.	.		2.18222
10	124335926	124339105	3180	DEL	0	0	0.00588235	0	0	DMBT1	CDS	2.25166
11	6152733	6156342	3610	DEL	0.00581395	0	0	0.00283721	0	.	.		3.03749
11	38085075	38087065	1991	DEL	0	0.0223881	0	0.0114627	0	.	.		2.19086
11	41582003	41588105	6103	DEL	0	0.0149254	0	0.00764179	0	.	.		2.62254
11	41903677	41905551	1875	INV	0	0.00746269	0	0.0038209	0	.	.	2.15779
11	66018687	66019898	1212	INV	0.0449438	0.380597	0.166667	0.216798	0	.	.	2.30816	2.50237
11	66304124	66305147	1024	DEL	0	0.0149254	0.0060241	0.00764179	0	ZDHHC24	5'UTR	2.47705
11	71831949	71836295	4347	DEL	0	0.00746269	0	0.0038209	0	.	.	3.13989
11	96665926	96665926	725	INS	0.252809	0.567164	0.529412	0.413759	0.014893	.	.		2.42239
11	102303584	102307485	3902	DEL	0	0.0149254	0.0117647	0.00764179	0	TMEM123	intron		2.5096
12	13177429	13178189	761	DEL	0.149425	0.0149254	0.0654762	0.0805613	0	.	.	2.28087
12	66110196	66112809	2614	DEL	0	0	0.00588235	0	0	.	.	2.19225
12	76900699	76901812	1114	DEL	0	0.00746269	0	0.0038209	0	OSBPL8	intron		2.17047
12	80299071	80301860	2790	DEL	0	0.00746269	0	0.0038209	0	PPP1R12A	intron	2.33965
12	82989351	83001700	12350	DEL	0	0	0.0117647	0	0	.	.		2.56798
12	85707201	85723200	16000	DEL	0	0	0.00588235	0	0	.	.	2.0189
12	91658378	91659877	1500	DEL	0	0.00746269	0	0.0038209	0	.	.		2.05014
12	98955382	98959000	3619	DEL	0	0.119403	0.0588235	0.0611343	0	.	.		2.44125
13	26386628	26386628	4169	INS	1	1	1	1	0	ATP8A2	intron	2.079
13	39803228	39803397	170	DEL	0	0.0396825	0.025974	0.0203175	0	.	.	2.59773
13	51877620	51878703	1084	DEL	0.00568182	0	0	0.00277273	0	.	.	2.21613
13	63654398	63664329	9932	DEL	0.00561798	0	0	0.00274157	0	.	.		2.25929
13	74914101	74917100	3000	DUP	0	0	0.00617284	0	0	.	.		2.36212
13	76386557	76386935	379	DEL	0	0.0149254	0	0.00764179	0	LMO7	intron		2.82195
14	53252448	53255084	2637	DEL	0.101124	0	0.0470588	0.0493483	0	GNPNAT1	intron	2.22234
14	60721312	60722057	746	DEL	0	0	0.00609756	0	0	PPM1A	intron		2.40743
14	61057637	61059516	1880	DEL	0.426136	0.246269	0.2	0.334044	0.0335011356221366	.	.	2.15536
14	63592718	63599958	7241	DUP	0	0	0.0117647	0	0	.	.	2.05042
14	63898888	63900409	1522	DEL	0	0	0.0117647	0	0	PPP2R5E	intron	2.29318
14	63982368	63986642	4275	DEL	0.00561798	0	0	0.00274157	0	PPP2R5E	intron	2.82989
14	74239794	74246936	7143	DEL	0.0505618	0.0149254	0.0588235	0.0323159	0	ELMSAN1	intron		2.02895
14	82301570	82302679	1110	DEL	0	0	0.00588235	0	0	.	.		2.53884
14	87600503	87600936	434	DEL	0	0.00757576	0	0.00387879	0	.	.	2.1726
14	105995201	106025800	30600	DUP	0	0	0.00595238	0	0	TMEM121	CDS	2.59694
15	24871850	24871850	8099	INS	0.938202	0.604478	0.811765	0.767335	0	.	.		2.63229
15	36424771	36424771	233	INS	0.994382	0.634328	0.788235	0.810035	0	.	.		2.36683
15	44828384	44829048	665	DEL	0	0	0.00609756	0	0	.	.	2.40544
15	64196439	64197540	1102	DEL	0.178161	0.0223881	0.144578	0.0984052	0	.	.		2.64404
15	65122136	65125455	3320	DEL	0	0.00746269	0	0.0038209	0	.	.		3.98428
15	72385964	72388161	2198	DEL	0.392045	0.69403	0.564706	0.546661	0	MYO9A	intron	2.73192
16	7062001	7082700	20700	DEL	0.00561798	0	0	0.00274157	0	RBFOX1	intron	2.53585
16	8547483	8549826	2344	DEL	0	0	0.00588235	0	0	.	.		2.02279
16	15915793	15915793	612	INS	0.146067	0.141791	0.1	0.143878	0	MYH11	intron		2.41653
16	23934115	23942276	8162	DEL	0	0.00746269	0.00588235	0.0038209	0	PRKCB	intron		2.14898
16	71861494	71865997	4504	DUP	0	0.0522388	0	0.0267463	0.0150203200863154	.	.		2.2256
16	80976502	80983282	6781	DEL	0.117978	0.0895522	0.0647059	0.103424	0	.	.	2.46674
16	85576559	85581212	4654	DEL	0	0	0.00588235	0	0	.	.		2.0544
17	16573515	16587257	13743	DEL	0	0.0149254	0.0294118	0.00764179	0.00119690162283252	.	.	2.07161
17	16579529	16585335	5807	DEL	0	0	0.00588235	0	0	.	.	2.20281
17	30788201	30790000	1800	DEL	0	0.00746269	0	0.0038209	0	PSMD11	intron		2.84024
17	34211158	34212059	902	DEL	0.134831	0.0149254	0.0647059	0.0734395	0	.	.	2.36526
17	37448147	37448754	608	DEL	0	0.0223881	0	0.0114627	0	FBXL20	intron	2.32091
17	49424684	49425638	955	DEL	0	0.00746269	0	0.0038209	0	.	.		2.54388
17	54906194	54908093	1900	DEL	0	0	0.00595238	0	0	C17orf67	intron		2.21322
17	58411874	58413945	2072	DEL	0.0454545	0.0522388	0.0487805	0.0489281	0	USP32	intron	2.06613
17	64004401	64014500	10100	DEL	0.00561798	0	0	0.00274157	0	CEP112	intron		2.47886
17	71370010	71370841	832	DEL	0.264368	0.0447761	0.120482	0.151937	0	SDK2	intron	2.25742
18	1008192	1009612	1421	DEL	0.00561798	0	0	0.00274157	0	.	.		2.27882
18	4535387	4536734	1348	DEL	0.0505618	0.141791	0.1	0.0972712	0	.	.	2.22249
18	53757024	53757821	798	DEL	0	0.00757576	0	0.00387879	0	.	.		2.55417
18	70183201	70183959	759	DEL	0.00581395	0	0	0.00283721	0	.	.	2.07181
19	14476966	14479620	2655	DEL	0	0	0.00588235	0	0	.	.	2.23165
19	23140753	23142961	2209	DEL	0.816092	0.765152	0.797468	0.79001	0	.	.		2.34866
19	23143901	23154550	10650	DUP	0	0	0.0119048	0	0	.	.		2.06657
20	5534401	5537100	2700	DEL	0.00561798	0	0	0.00274157	0	GPCPD1	intron	2.02944
20	31525378	31529417	4040	DEL	0.0337079	0.0298507	0.0647059	0.031733	1.03846306505118e-05	EFCAB8	intron		2.63018
20	35531205	35532017	813	DEL	0	0.00746269	0	0.0038209	0	SAMHD1	intron		2.52892
20	41729438	41730309	872	DEL	0	0.00746269	0	0.0038209	0	PTPRT	intron		2.423
20	61724698	61725597	900	DEL	0.994382	0.731343	0.929412	0.859706	0.0138269606234231	.	.		2.04402
21	33714961	33714961	219	INS	1	1	1	1	0	URB1	intron	2.54139
21	37391985	37392679	695	DEL	0	0	0.00617284	0	0	.	.		2.09966
22	36612994	36614318	1325	DEL	0.0674157	0.0671642	0.0892857	0.0672869	0	.	.		4.22585
aHighly deviated SVs are in red.
b|XP-EHH|<2 not shown
