# Supplementary material for: Admixture-driven structural variation diversity and its functional implications
Source: Natl Sci Rev. 2025 Nov 21;13(5):nwaf527. doi: 10.1093/nsr/nwaf527 (PMC12908926; doi:10.1093/nsr/nwaf527)
Supplement: nwaf527_Supplemental_Files [file nwaf527_supplemental_files.zip › Table_S4_R1.xlsx]

## Sheet: Sheet1
Chr	Start	End	Length	SV Type	Variant Allele Frequency (VAF)				Ancestry-biased FSTa	Overlapping genes	Functional component	Archaic hominid	Pearson coefficient between copies of SV and archaic segment	Vindijia Copy Number	Altai Copy Number	Denisova Copy Number
					HAN	WEU	XJU (observed)	XJU (expected)
1	189887867	189891798	3932	DEL	0	0	0.0117647	0	0	.	.	Vindijia Neanderthal	-1	0.118101
1	213002423	213013644	11222	DEL	0.00561798	0.0298507	0.0235294	0.0180252	0	SPATA45	CDS	Vindijia Neanderthal	-0.806353	0.441853
2	3848194	3848453	260	DEL	0.310976	0.109375	0.152439	0.207756	0	DCDC2C	intron	Vindijia Neanderthal	-0.905815	1.33981
2	62483220	62483680	461	DEL	0.0117647	0	0.00632911	0.00574118	0	.	.	Denisova	-1			1.02368
3	6649610	6654808	5199	DEL	0.011236	0.0909091	0.0595238	0.0520286	0	.	.	Vindijia Neanderthal	-0.946998	0.312221
3	39026381	39027869	1489	DEL	0	0.00746269	0.00588235	0.0038209	0	SCN11A	intron	Vindijia Neanderthal	-1	0.78363
3	192304876	192312814	7939	DEL	0.00561798	0.0223881	0.0117647	0.0142043	0	FGF12	intron	Vindijia Neanderthal	-1	0.146888
4	9440101	9457300	17200	DUP	0	0	0.00588235	0	0	DEFB131A	CDS	Vindijia Neanderthal	1	3.42933
4	10272117	10274262	2146	DEL	0.0114943	0.00746269	0.060241	0.00943009	0.0259348	.	.	Vindijia Neanderthal	-0.900279	0.265031
4	81775467	81775859	393	DEL	0	0	0.0121951	0	0	C4orf22	intron	Altai Neanderthal	-1		1.15376
4	162975263	162977645	2383	DEL	0	0	0.00595238	0	0	FSTL5	intron	Denisova	-1			0.345409
4	168418308	168424009	5702	DEL	0.0898876	0	0.0529412	0.0438652	0	.	.	Vindijia Neanderthal	-0.942421	0.271168
4	169619456	169621228	1773	DEL	0.0561798	0	0.00588235	0.0274157	0.00232416	PALLD	intron	Vindijia Neanderthal	-1	0.670517
6	94546239	94553602	7364	DEL	0.011236	0	0.00588235	0.00548315	0	.	.	Vindijia Neanderthal	-1	0.248663
6	103585660	103588045	2386	DEL	0.0227273	0	0.0123457	0.0110909	0	.	.	Denisova	-0.811312			0.222814
7	147011497	147012596	1100	DEL	0	0.0223881	0.0595238	0.0114627	0.0215289	CNTNAP2	intron	Denisova	-0.923646			0.909749
8	22982296	22988246	5951	DEL	0	0	0.00588235	0	0	.	.	Altai Neanderthal	-1		0.392284
8	37935058	37938273	3216	DEL	0.011236	0.00746269	0.0176471	0.00930404	0	.	.	Vindijia Neanderthal	-0.811563	0.707006
9	20799591	20804617	5027	DEL	0.0397727	0	0.00588235	0.0194091	0	FOCAD	intron	Altai Neanderthal	-1		0.580058
9	104714840	104724484	9645	DEL	0.219101	0.186567	0.135294	0.202444	0.00422037	.	.	Altai Neanderthal	-0.860862		0.0930569
9	107798522	107803446	4925	DEL	0.00561798	0.0447761	0.0117647	0.0256669	0	.	.	Vindijia Neanderthal	-0.811563	0.229298
9	117482785	117484341	1557	DEL	0.0393258	0	0.0235294	0.019191	0	.	.	Vindijia Neanderthal	-1	0.467877
10	51516719	51518218	1500	DEL	0.0168539	0.00746269	0.0117647	0.0120456	0	TIMM23B	intron	Vindijia Neanderthal	-1	0.77754
11	24231154	24239221	8068	DEL	0	0	0.00588235	0	0	.	.	Vindijia Neanderthal	-1	0.194071
12	34256084	34267100	11017	DEL	0.0224719	0.0223881	0.0705882	0.022429	0.0142155	.	.	Vindijia Neanderthal	-0.926208	0.210189
12	78099014	78100770	1757	DEL	0	0.0223881	0.0117647	0.0114627	0	.	.	Vindijia Neanderthal	-1	0.432184
13	89799801	89842820	43020	DEL	0.0168539	0	0.0117647	0.00822472	0	.	.	Vindijia Neanderthal	-0.811563	1.01492
14	73332951	73333806	856	DEL	0.00574713	0.0522388	0.0185185	0.0295509	0	DPF3	intron	Vindijia Neanderthal	-1	0.823006
14	83203928	83206863	2936	DEL	0.0617978	0.00746269	0.0529412	0.0339782	0	.	.	Altai Neanderthal	-0.942421		0.371926
14	102950260	102951121	862	DEL	0.0172414	0	0.00588235	0.00841379	0	TECPR2	intron	Vindijia Neanderthal	-1	0.944847
15	25436628	25438484	1857	DEL	0	0.00746269	0.00588235	0.0038209	0	.	.	Vindijia Neanderthal	-1	0.469942
15	39837727	39839359	1633	DEL	0.011236	0	0.00666667	0.00548315	0	.	.	Vindijia Neanderthal	-1	0.578068
18	51115704	51116000	297	DEL	0	0	0.00684931	0	0	.	.	Vindijia Neanderthal	-1	1.28424
19	14658868	14666225	7358	DEL	0	0.00746269	0.0235294	0.0038209	0.00256128	TECR	intron	Vindijia Neanderthal	-0.888889	0.417587
20	60080677	60081006	330	DEL	0	0.0298507	0.0320513	0.0152836	0	CDH4	intron	Vindijia Neanderthal	-1	1.33332
21	17777001	17790200	13200	DEL	0	0	0.00588235	0	0	.	.	Denisova	-1			0.459361
22	28130765	28132229	1465	DEL	0.0617978	0	0.0352941	0.0301573	0	.	.	Vindijia Neanderthal	-1	0.810037
aHighly deviated SVs are in red.
