# Supplementary material for: Admixture-driven structural variation diversity and its functional implications
Source: Natl Sci Rev. 2025 Nov 21;13(5):nwaf527. doi: 10.1093/nsr/nwaf527 (PMC12908926; doi:10.1093/nsr/nwaf527)
Supplement: nwaf527_Supplemental_Files [file nwaf527_supplemental_files.zip › Table_S5.xlsx]

## Sheet: SNV-in-DEL(+)
CHR	SNV ID	SNV position	DEL start	DEL end	eGene	DEL effect size	DEL BH-adjuested P-value	SNV effect size	SNV BH-adjusted P-value
1	31575149	rs12567458	31575066	31577331	SERINC2	3.16173	0.00119272	1.11937	0.0062266
1	52314230	rs35026756	52313945	52314855	AL050343.2	-0.475412	0.0911095	-1.11581	0.0219235
3	81597973	rs117887676	81595569	81599665	GBE1	-0.78788	0.0305553	-0.638822	0.0433437
3	193140929	rs77725599	193135458	193142940	MB21D2	0.0850644	0.0200265	0.286659	0.00368744
3	193140929	rs77725599	193135464	193142935	MB21D2	0.0850644	0.0200265	0.286659	0.00368744
6	31418810	rs3131623	31357451	31454440	HLA-B	1048.28	0.00223311	355.714	0.0729133
6	31426967	rs3093956	31357451	31454440	HLA-B	1058.47	0.00223311	294.433	0.0729133
6	31418810	rs3131623	31357821	31450620	HLA-B	1205.32	0.00223311	336.075	0.0729133
6	31426967	rs3093956	31357821	31450620	HLA-B	1220.49	0.00223311	277.529	0.0729133
6	33572724	rs145326102	33572580	33574416	HSD17B8	1.3314	0.0946485	1.16349	0.0244587
14	103015999	rs111771475	103014546	103016097	RCOR1	0.837485	0.0666771	0.625239	0.0394733
17	29143027	rs112944916	29141850	29145107	BLMH	-0.87043	0.0524041	-0.916924	0.0318509
17	29143027	rs112944916	29141850	29145107	AC138207.8	0.307601	0.0966478	0.290995	0.0978448
19	41353897	rs55921593	41339837	41370729	CYP2B7P	0.463017	0.000922345	0.726787	0.00237891

## Sheet: SNV-in-DEL(-)
CHR	SNV ID	SNV position	DEL start	DEL end	eGene	DEL effect size	DEL BH-adjuested P-value	SNV effect size	SNV BH-adjusted P-value
2	95734474	rs13005775	95730693	95736969	GPAT2	1.14706	0.0166231	-0.665561	0.0719773
2	242906292	rs77002692	242861392	243025473	LINC01238	-2.6505	0.00157568	2.30642	0.000345702
6	2569576	rs78034669	2568175	2571928	ENSG00000261015	-0.482012	0.0726539	1.35172	0.00720548
6	2569576	rs78034669	2568176	2571928	ENSG00000261015	-0.482012	0.0726539	1.35172	0.00720548
6	33572724	rs145326102	33572580	33574416	HCG25	3.82727	0.075159	-3.1964	0.0352655
7	92998126	rs140627766	92994318	93001268	GNG11	36.9611	1.24e-05	-20.2578	0.0746328
11	654229	rs28410845	654227	655159	RIC8A	-9.12863	0.0368073	2.34152	0.0293342
11	3241413	rs7118556	3238738	3244086	ENSG00000250404	-0.188033	0.0785113	0.222849	0.00533368
11	3241413	rs7118556	3238739	3244086	ENSG00000250404	-0.188033	0.0785113	0.222849	0.00533368
15	40822259	rs201763431	40821859	40823617	FSIP1	0.0849097	0.0129534	-0.176559	0.0413897
16	30471628	rs9926319	30471393	30471757	C16orf54	24.1862	0.0406909	-12.7611	0.0998201
16	30471628	rs9926319	30471393	30471757	PRRT2	-0.473905	0.0311718	0.328517	0.0236995
16	30471628	rs9926319	30471393	30471757	PYCARD-AS1	0.719252	0.0361972	-0.462894	0.0407645
16	84431410	rs117461195	84429947	84431802	AC092145.1	0.672362	0.0733845	-0.780771	0.0493956
17	15676797	rs60702117	15676795	15677145	UBB	100.125	0.000777157	-100.93	0.0308376
18	3569834	rs500214	3568896	3571773	DLGAP1-AS2	-1.25073	0.00106454	0.274797	0.0106093
18	3570116	rs588440	3568896	3571773	DLGAP1-AS2	-1.1168	0.00105901	0.270761	0.0106093
18	3570474	rs637455	3568896	3571773	DLGAP1-AS2	-1.12781	0.00105901	0.280382	0.0106093
18	3571660	rs551684	3568896	3571773	DLGAP1-AS2	-1.15222	0.00105901	0.287682	0.0106093
19	7451417	rs80097936	7450997	7454237	INSR	0.650357	0.0484594	-1.26263	0.0252403
19	13964816	rs12461067	13964666	13965121	PALM3	0.0867683	0.000702663	-0.032732	0.0207797
19	41353897	rs55921593	41339837	41370729	CCDC97	2.93974	0.00157844	-3.63132	0.0213165
20	44204861	rs6130860	44204061	44207299	PI3	98.4214	0.0997401	-95.7624	0.0797895
20	44204861	rs6130860	44204062	44207299	PI3	98.4214	0.0997401	-95.7624	0.0797895
22	22246753	rs145133709	22246446	22246782	IGLV3-9	-1.22103	0.0647433	1.79102	0.0139686

## Sheet: SNV-out-SV(+)
CHR	SNV position	SNV ID	SV start	SV end	SV type	eGene	SV effect size	SV BH-adjuested P-value	SNV effect size	SNV BH-adjusted P-value
1	1361641	rs12030806	2588080	.	INS	MMP23A	0.714602	0.034539	0.46918	0.0575345
1	1362190	rs1781137	2588080	.	INS	MMP23A	0.709174	0.034539	0.484133	0.0575345
1	1364349	rs1695825	2588080	.	INS	MMP23A	0.724528	0.034539	0.592692	0.0575345
1	1365570	rs1695824	2588080	.	INS	MMP23A	0.698253	0.034539	0.527438	0.0575345
1	1368754	rs1240701	2588080	.	INS	MMP23A	0.653752	0.034539	0.471515	0.0575345
1	1371459	rs1240700	2588080	.	INS	MMP23A	0.656164	0.034539	0.415488	0.0575345
1	1374834	rs1892289	2588080	.	INS	MMP23A	0.619159	0.0414418	0.407288	0.0575345
1	1376214	rs1240698	2588080	.	INS	MMP23A	0.649433	0.034539	0.397571	0.0575345
1	1378837	rs1240695	2588080	.	INS	MMP23A	0.652671	0.034539	0.408878	0.0575345
1	2274173	rs7542519	2588080	.	INS	MMP23A	0.49663	0.0731798	0.569201	0.0575345
1	41900121	rs74701136	41992960	.	INS	FOXO6	-0.0165097	0.0983213	-0.0293576	0.0246621
2	233897101	rs2233381	233764840	.	INS	SCARNA5	2.70676	0.0395148	1.29127	0.0226489
2	240422470	rs12995524	241856655	241856726	DEL	GPC1	0.0848789	0.0568857	0.0678348	0.0637843
2	240426236	rs2630755	241856655	241856726	DEL	GPC1	0.0844059	0.0568857	0.0722245	0.0637843
3	194182095	rs34799059	195230153	.	INS	FAM43A	0.596688	0.0164081	0.46179	0.0998506
3	194204244	rs1977784	195230153	.	INS	FAM43A	0.602643	0.0164081	0.454169	0.0998506
3	194465233	rs71317920	195773913	195774975	DEL	MUC20P1	0.208567	0.010072	0.246661	0.0775702
3	194465233	rs71317920	195773920	195775003	DEL	MUC20P1	0.198963	0.0104051	0.259427	0.0775702
3	195820780	rs11711014	195773913	195774975	DEL	MUC20P1	0.261038	0.00256723	0.241442	0.0413597
3	195820780	rs11711014	195773913	195774975	DEL	MUC20-OT1	3.07599	0.00881937	4.14225	0.00299314
3	195846999	rs73210039	195773913	195774975	DEL	MUC20P1	0.26275	0.00256723	0.213882	0.0428323
3	195846999	rs73210039	195773913	195774975	DEL	MUC20-OT1	3.07985	0.00881937	3.55219	0.00707121
6	15587555	rs114054098	15199628	15199914	DEL	AL136162.1	0.0983883	0.0641459	0.166408	0.0848474
7	101735438	rs201439	102013801	102014100	DEL	FAM185A	-0.224273	0.089483	-0.221757	0.0633874
9	139638740	rs2811724	139569897	139569978	DEL	EGFL7	0.318053	0.0888654	0.396214	0.0153245
9	139638740	rs2811724	139569897	139569978	DEL	SNHG7	9.1121	0.0861281	9.77525	0.0255638
11	248036	rs6598058	322320	.	INS	AP006621.1	-0.543587	0.0619422	-0.465947	0.0256792
12	120170517	rs278107	122063475	122063528	DEL	ACADS	0.635287	0.0224312	0.354272	0.0677109
14	23295444	rs8022521	22836287	22836391	DEL	TRAV12-1	2.27006	0.03688	1.94822	0.0904647
14	23297244	rs4982684	22836287	22836391	DEL	TRAV12-1	2.24068	0.03688	1.78835	0.0904647
14	23308986	rs762052	22836287	22836391	DEL	TRAV12-1	2.13422	0.0396376	1.91621	0.0904647
14	107048513	rs2956475	105987435	105987543	DEL	IGHGP	-0.309009	0.00334918	-0.207543	0.0718302
14	107050622	rs8003700	105987435	105987543	DEL	IGHGP	-0.30277	0.00334918	-0.179404	0.0823702
14	107056461	rs12892751	105987435	105987543	DEL	IGHGP	-0.304588	0.00334918	-0.161411	0.0939757
15	82521580	rs62012044	82012798	82012857	DEL	ENSG00000186322	0.0546086	0.0693564	0.0729063	0.0223939
15	82532274	rs62012050	82012798	82012857	DEL	ENSG00000186322	0.0521564	0.0693564	0.063398	0.0223939
15	82546548	rs35152457	82012798	82012857	DEL	ENSG00000186322	0.0498849	0.0693564	0.0651327	0.0223939
16	89856763	rs7205053	89252558	89252619	DEL	VPS9D1-AS1	0.599124	0.075687	0.613983	0.00150639
17	9697973	rs5020078	10152337	.	INS	TMEM220-AS1	0.12822	0.0345301	0.0649834	0.0842553
18	43856297	rs718515	43906685	43906752	DEL	SIGLEC15	0.201914	0.016067	0.0808624	0.0991052
18	43859288	rs17758799	43906685	43906752	DEL	SIGLEC15	0.198664	0.016067	0.0826684	0.0991052
19	1333400	rs114925158	551645	551758	DEL	APC2	0.0415039	0.0485885	0.0298724	0.0605132
19	9943017	rs35390466	10293068	10293139	DEL	ZNF559	-1.23127	0.0673301	-1.36204	0.0187179
19	43728536	rs79174695	45297087	.	INS	ENSG00000267163	0.176069	0.0206055	0.165052	0.0137404
20	5395195	rs61703636	4208300	4208351	DEL	PRNP	1.50931	0.063156	1.78876	0.0309843

## Sheet: SNV-out-SV(-)
CHR	SNV position	SNV ID	SV start	SV end	SV type	eGene	SV effect size	SV BH-adjuested P-value	SNV effect size	SNV BH-adjusted P-value
1	1156429	rs944369	2588080	.	INS	SLC35E2B	3.18681	0.0244974	-3.51554	0.00702595
1	1171417	rs6603782	2588080	.	INS	SLC35E2B	3.59198	0.0244974	-3.7821	0.00702595
1	1174282	rs4970364	2588080	.	INS	SLC35E2B	3.12696	0.0244974	-3.34859	0.00702595
1	1194804	rs11804831	2588080	.	INS	SLC35E2B	3.24705	0.0244974	-2.32958	0.0570435
1	2404307	rs75509160	2588080	.	INS	SLC35E2B	4.15559	0.0244974	-3.14955	0.0570435
1	206687936	rs2336941	206955231	206955410	DEL	C4BPB	0.126091	0.0346246	-0.118274	0.0489273
2	43452334	rs8098	41627526	41627594	DEL	COX7A2L	-4.56882	0.0197415	4.58116	0.0367619
2	43458611	rs13402621	41627526	41627594	DEL	COX7A2L	-4.26512	0.0197415	3.72002	0.0276944
2	43460514	rs1549723	41627526	41627594	DEL	COX7A2L	-4.31151	0.0197415	4.35354	0.0237658
2	64227289	rs2080650	64738831	.	INS	SLC1A4	0.360768	0.0950533	-0.34928	0.0821759
2	64240519	rs79284842	64738831	.	INS	SLC1A4	0.350312	0.0950533	-0.365954	0.0821759
2	227254466	rs61442510	228268891	228270035	DEL	MFF-DT	-0.141137	0.055516	0.106421	0.0657666
2	227263777	rs12185566	228268891	228270035	DEL	MFF-DT	-0.144114	0.055516	0.117309	0.0657666
2	227275337	rs12988906	228268891	228270035	DEL	MFF-DT	-0.13551	0.055516	0.100367	0.0681628
2	227339461	rs13008686	228268891	228270035	DEL	MFF-DT	-0.146374	0.055516	0.124956	0.0657666
3	191287948	rs12632738	191064659	191071706	DEL	RN7SKP296	0.915237	0.0655405	-0.649583	0.0426649
3	191287948	rs12632738	191064685	191071658	DEL	RN7SKP296	0.915237	0.0655405	-0.649583	0.0426649
3	195331848	rs9886950	195437540	.	INS	MUC20	-1.07512	0.00524009	1.22286	2.35425e-06
3	195331854	rs9886937	195437540	.	INS	MUC20	-1.08797	0.00524009	1.27128	1.32001e-06
3	195841880	rs6583291	195437540	.	INS	MUC20	-1.36534	0.00524009	0.659401	0.0295359
4	147173908	rs10519782	146319217	146319584	DEL	MMAA	0.374157	0.0793434	-0.491364	0.0197296
4	175211187	rs34888351	174788444	174788497	DEL	HPGD	0.761004	0.0898337	-0.774857	0.00351059
4	175213931	rs11942947	174788444	174788497	DEL	HPGD	0.764544	0.0898337	-0.790404	0.00351059
5	1190095	rs116945436	490311	.	INS	AHRR	-0.105581	0.0498215	0.654485	0.00417222
5	1201181	rs78531478	490311	.	INS	PDCD6	-1.4263	0.0673177	4.98971	0.00913591
5	148298050	rs6890119	147923647	.	INS	AC131025.1	0.697722	0.00226051	-0.303017	0.00696335
5	148312767	rs7729953	147923647	.	INS	AC131025.1	0.696723	0.00226051	-0.198738	0.032797
6	161168548	rs783182	160590545	160590627	DEL	SLC22A1	-1.34581	0.092939	0.880052	0.0537122
6	161182954	rs783162	160590545	160590627	DEL	SLC22A1	-1.34597	0.092939	0.882676	0.0537122
6	161187080	rs1406891	160590545	160590627	DEL	SLC22A1	-1.31257	0.092939	0.977067	0.0513632
6	161227652	rs812482	160590545	160590627	DEL	SLC22A1	-1.31459	0.092939	0.971995	0.0513632
6	161229578	rs783153	160590545	160590627	DEL	SLC22A1	-1.34693	0.092939	0.873818	0.0537122
6	161238215	rs2802356	160590545	160590627	DEL	SLC22A1	-1.41514	0.092939	0.977253	0.0537122
6	161280325	rs2489936	160590545	160590627	DEL	SLC22A1	-1.43968	0.092939	0.930198	0.0544075
6	161282713	rs2465859	160590545	160590627	DEL	SLC22A1	-1.48004	0.092939	1.0258	0.0513632
6	161303720	rs1247519	160590545	160590627	DEL	SLC22A1	-1.31149	0.092939	0.834315	0.0766862
6	161315757	rs73017757	160590545	160590627	DEL	SLC22A1	-1.67971	0.092939	1.66891	0.013626
6	161334507	rs62436931	160590545	160590627	DEL	SLC22A1	-1.4831	0.092939	1.48838	0.013626
6	161337875	rs73019785	160590545	160590627	DEL	SLC22A1	-1.63563	0.092939	1.61516	0.013626
6	161352256	rs111437733	160590545	160590627	DEL	SLC22A1	-1.67946	0.092939	1.79484	0.013626
6	161357756	rs598306	160590545	160590627	DEL	SLC22A1	-1.55988	0.092939	1.54278	0.013626
6	166614958	rs73787042	167835460	167835516	DEL	RAMACL	3.95972	0.00693851	-1.3892	0.0606912
7	5212391	rs10274273	4848569	.	INS	RBAK	-0.402107	0.0234947	0.139646	0.0982692
7	99237027	rs62471923	99031645	99031701	DEL	SPDYE3	0.161199	0.0778333	-0.388918	0.0500009
8	38613641	rs59960370	38902600	38902713	DEL	AC087623.2	-0.167018	0.0767668	0.14892	0.0807795
10	33902591	rs10827275	33458905	33458956	DEL	AL365203.2	-0.612697	0.0861789	0.618941	0.0398235
10	72457250	rs11599210	72826615	72827475	DEL	UNC5B	0.162268	0.00106187	-0.0413087	0.0908511
11	106787288	rs4754174	106160545	106160596	DEL	MSANTD4	0.395361	0.00726639	-0.228895	0.0413203
12	48816244	rs5009799	48312475	.	INS	VDR	0.692031	8.23475e-05	-1.03245	0.00793071
12	51274850	rs10876109	51463134	51463539	DEL	CSRNP2	0.424278	0.0915347	-0.442567	0.0312588
12	133336878	rs7959269	133247775	133248180	DEL	ZNF26	-0.73883	0.0426137	0.936561	0.00668994
12	133341070	rs4758927	133247775	133248180	DEL	ZNF26	-0.74038	0.0426137	1.12597	0.00481477
12	133364534	rs73487185	133247775	133248180	DEL	ZNF26	-0.681485	0.0426137	1.57696	2.33701e-05
14	21638324	rs10140795	20744597	20744654	DEL	RNASE4	-0.279718	0.0984475	0.512556	0.066011
14	21653941	rs28521294	22836287	22836391	DEL	TRAV4	1.4147	0.0594652	-1.16469	0.0966499
14	21770914	rs8021748	22836287	22836391	DEL	TRAV4	1.91376	0.0408286	-1.98157	0.0243812
14	21771335	rs7140589	22836287	22836391	DEL	TRAV4	1.97189	0.0408286	-1.86285	0.0253772
14	21780245	rs61977482	22836287	22836391	DEL	TRAV4	1.73376	0.0408286	-1.81342	0.0299918
14	21786942	rs17197065	22836287	22836391	DEL	TRAV4	1.67453	0.0408286	-1.54298	0.0642199
14	21790040	rs10151259	22836287	22836391	DEL	TRAV4	1.75452	0.0408286	-1.69901	0.0379454
14	21792811	rs9322965	22836287	22836391	DEL	TRAV4	1.96984	0.0408286	-1.85072	0.0288577
14	21793236	rs7157052	22836287	22836391	DEL	TRAV4	1.72089	0.0408286	-1.45248	0.0885323
14	22705008	rs34566216	22836287	22836391	DEL	SLC7A7	-6.27672	0.0930022	5.56968	0.058977
14	23324210	rs11627816	22836287	22836391	DEL	LRP10	-12.4517	0.0659474	9.96882	0.0678767
14	23324210	rs11627816	22836287	22836391	DEL	HOMEZ	0.352987	0.0717538	-0.309592	0.0506208
14	58680784	rs8014085	58287844	58287927	DEL	DACT1	0.231645	0.0540932	-0.136083	0.0777421
15	46212662	rs2507373	45254370	45254686	DEL	SPATA5L1	0.914037	0.0904109	-0.84265	0.0156911
15	46214612	rs12442673	45254370	45254686	DEL	SPATA5L1	0.918355	0.0904109	-0.630154	0.0360092
15	46215670	rs11070481	45254370	45254686	DEL	SPATA5L1	0.928489	0.0904109	-0.734594	0.0234317
15	46220049	rs2178061	45254370	45254686	DEL	SPATA5L1	0.940658	0.0904109	-0.698172	0.0268562
16	698590	rs11865670	615835	.	INS	IL9RP3	0.238782	0.00715446	-0.139893	0.0428405
16	703721	rs9936879	615835	.	INS	IL9RP3	0.236721	0.00715446	-0.13916	0.0428405
16	719258	rs7202316	615835	.	INS	IL9RP3	0.243255	0.00715446	-0.120464	0.0619609
16	719917	rs4984680	615835	.	INS	IL9RP3	0.239277	0.00715446	-0.109581	0.0720989
16	719933	rs4984681	615835	.	INS	IL9RP3	0.243151	0.00715446	-0.10587	0.0720989
16	722548	rs1128550	615835	.	INS	IL9RP3	0.249337	0.00715446	-0.0946273	0.08553
16	10270154	rs7498300	10977985	.	INS	AC133065.2	0.155131	0.000673595	-0.120846	0.0295283
16	10270154	rs7498300	10977988	.	INS	AC133065.2	0.155131	0.000673595	-0.120846	0.0295283
16	30531860	rs4243233	31256131	31256426	DEL	ZNF771	0.0998685	0.0591214	-0.113394	0.0141917
17	10274924	rs9908551	10152337	.	INS	MAGOH2P	-0.657432	0.085567	1.38512	0.0185796
17	39742104	rs1809200	39197501	39197638	DEL	KRT10	-0.657455	0.0224133	0.327919	0.0987554
17	39745049	rs2124283	39197501	39197638	DEL	KRT10	-0.652553	0.0224133	0.307694	0.0987554
19	453750	rs12459362	565147	.	INS	CDC34	-4.28998	0.0403738	4.27371	0.0322319
19	3820783	rs201990605	4560396	4562819	DEL	HMG20B	3.53666	0.046248	-1.87323	0.0510891
19	3820783	rs201990605	4560587	4562823	DEL	HMG20B	3.52584	0.046248	-1.86478	0.0510891
19	5338811	rs80125132	5043215	5043291	DEL	PRR22	-0.255079	0.0750237	0.17896	0.0303123
20	61602829	.	62267525	62268029	DEL	LIME1	-8.45317	0.0740159	12.7089	0.063427
21	44138484	rs7281614	45855794	.	INS	RRP1B	0.423713	0.0825531	-0.285122	0.0655598
21	44138620	rs7278005	45855794	.	INS	RRP1B	0.397901	0.0839232	-0.246872	0.0873186
21	44139619	rs4920136	45855794	.	INS	RRP1B	0.428699	0.0825531	-0.29321	0.0655598
21	44139957	rs2839576	45855794	.	INS	RRP1B	0.431325	0.0825531	-0.295296	0.0655598
21	44151433	rs2839577	45855794	.	INS	RRP1B	0.432673	0.0825531	-0.320778	0.0655598
